# Supplementary material for: GenTIGS: a database empowering research and clinical insights on rare genetic disorders with an Indian perspective
Source: NAR Genom Bioinform. 2025 Nov 11;7(4):lqaf143. doi: 10.1093/nargab/lqaf143 (PMC12604666; doi:10.1093/nargab/lqaf143)
Supplement: lqaf143_Supplemental_File [file lqaf143_supplemental_file.xls]

## Sheet: Pathogenic
IndiGen_VCFid	ClinVarEntry	ClinVarName	SNPsID	ClinVarID	GeneID	Symbol	GenTIGS RGD (Indian Prevalent Conditions & Inheritance Modes)
chr1:2408665:C>T	chr1:2408665:TC>T	NM_002617.4(PEX10):c.387del (p.Ser130fs)	2100429148	1071782	5192	PEX10	Peroxisome biogenesis disorder (AR)
chr1:23797041:A>G	chr1:23797041:GAC>G	NM_001008216.2(GALE):c.634_635del (p.Val212fs)		2696158	2582	GALE	Galactose epimerase deficiency (AR)
chr1:25800232:T>TGGGCC	chr1:25800232:T>TGGGCCGTGCC	NM_020451.3(SELENON):c.8_9insTGCCGGGCCG (p.Arg5fs)	2124436380	1445921	57190	SELENON	Eichsfeld type congenital muscular dystrophy (AR)
chr1:27549488:G>C	chr1:27549488:TG>T	NM_001371928.1(AHDC1):c.2628del (p.Ser877fs)	1553158807	450320	27245	AHDC1	Not found
chr1:43339308:T>A	chr1:43339308:T>TG	NM_005373.3(MPL):c.432dup (p.Ser145fs)		2011686	4352	MPL	Congenital amegakaryocytic thrombocytopenia (AR)
chr1:68444672:C>CTGTTTGTAATGAATATCCAGGAGTCCATA	chr1:68444672:C>A	NM_000329.3(RPE65):c.354G>T (p.Arg118Ser)	1015895028	870345	6121	RPE65	Leber congenital amaurosis (AR)
chr1:94021880:A>G	chr1:94021880:AAAAAC>GG	NM_000350.3(ABCA4):c.4734_4739delinsCC (p.Phe1579fs)	2101024039	1213859	24	ABCA4	Severe early-childhood-onset retinal dystrophy (AR)
chr1:119937389:G>A	chr1:119937389:AG>A	NM_024408.4(NOTCH2):c.3415del (p.Leu1139fs)	1557812162	1457269	4853	NOTCH2	Hajdu-Cheney syndrome (AD)
chr1:156135890:C>T	chr1:156135890:C>G	NM_170707.4(LMNA):c.9371C>G	267607645	66957	4000	LMNA	Charcot-Marie-Tooth disease (AD, AR, XLR, XLD)
chr1:158645305:C>T	chr1:158645305:GCC>G	NM_003126.4(SPTA1):c.4076_4077del (p.Gly1359fs)		2978322	6708	SPTA1	Not found
chr1:160285116:G>A	chr1:160285116:CG>C	NM_002857.4(PEX19):c.9del (p.Ala4fs)		2011554	5824	PEX19	Peroxisome biogenesis disorder (AR)
chr1:197328873:T>C	chr1:197328873:T>A	NM_201253.3(CRB1):c.522T>A (p.Cys174Ter)	1658688864	844891	23418	CRB1	Retinitis pigmentosa (AD, AR, XLD, MT inheritance); Leber congenital amaurosis (AR)
chr1:214619179:C>A	chr1:214619179:C>T	NM_016343.4(CENPF):c.532C>T (p.Arg178Ter)	199800194	1452892	1063	CENPF	Not found
chr1:215650702:C>A	chr1:215650702:C>CATGGAACG	NM_206933.4(USH2A):c.14225_14232dup (p.Val4745fs)	1657036615	870919	7399	USH2A	Usher syndrome (AR)
chr1:215675056:C>A	chr1:215675056:C>T	NM_206933.4(USH2A):c.12855G>A (p.Trp4285Ter)	1657965422	813114	7399	USH2A	Usher syndrome (AR); Retinitis pigmentosa (AD, AR, XLD, MT inheritance)
chr1:215888818:A>G	chr1:215888818:GA>G	NM_206933.4(USH2A):c.7831del (p.Ser2611fs)	1665136420	971508	7399	USH2A	Not found
chr1:215965413:A>ATAT	chr1:215965413:A>AT	NM_206933.4(USH2A):c.7023dup (p.Ser2342fs)	1667317168	862635	7399	USH2A	Not found
chr1:216246664:C>G	chr1:216246664:TC>T	NM_206933.4(USH2A):c.2730del (p.Thr911fs)	2102545092	1387535	7399	USH2A	Not found
chr1:216292212:T>TCTCCCCAG	chr1:216292212:CT>C	NM_206933.4(USH2A):c.1803del (p.Gly602fs)	1553327452	503555	7399	USH2A	Usher syndrome (AR)
chr1:243270976:AG>A	chr1:243270976:A>G	NM_006642.5(SDCCAG8):c.221-2A>G	797045946	212139	10806	SDCCAG8	Bardet-Biedl syndrome (AR); Senior-Loken syndrome (AR)
chr2:27484264:C>T	chr2:27484264:AC>A	NM_015662.1(IFT172):c.299delG		2286749	26160	IFT172	Not found
chr2:32087500:A>G	chr2:32087500:A>T	NM_014946.4(SPAST):c.424A>T (p.Lys142Ter)	756977900	986933	6683	SPAST	Not found
chr2:47373553:C>T	chr2:47373553:AC>A	NM_002354.3(EPCAM):c.167del (p.Thr56fs)		1801616	4072	EPCAM	Not found
chr2:47476514:A>T	chr2:47476514:CA>C	NM_000251.3(MSH2):c.2154del (p.Gln718fs)	1667312762	919595	4436	MSH2	Not found
chr2:47478507:C>G	chr2:47478507:C>T	NM_000251.3(MSH2):c.2446C>T (p.Gln816Ter)	63749917	90974	4436	MSH2	Lynch syndrome (AD)
chr2:47798745:T>G	chr2:47798745:CTG>C	NM_000179.3(MSH6):c.762_763del (p.Glu255_Ser256insTer)	267608072	89567	2956	MSH6	Lynch syndrome (AD)
chr2:47798907:C>A	chr2:47798907:GCT>G	NM_000179.3(MSH6):c.928_929del (p.Ser309_Leu310insTer)	2104306720	1072621	2956	MSH6	Lynch syndrome (AD)
chr2:47799151:G>A	chr2:47799151:GAT>AA	NM_000179.3(MSH6):c.1168_1170delinsAA (p.Asp390fs)	863225398	218051	2956	MSH6	Lynch syndrome (AD)
chr2:47803465:C>G	chr2:47803465:C>CT	NM_000179.3(MSH6):c.3219dup (p.Met1074fs)		2673590	2956	MSH6	Lynch syndrome (AD)
chr2:47803501:C>G	chr2:47803501:CC>A	NM_000179.3(MSH6):c.3254_3255delinsA (p.Thr1085fs)	1553331378	823313	2956	MSH6	Not found
chr2:61839774:CCTGGGG>C	chr2:61839774:AC>A	NM_001201543.2(FAM161A):c.1230del (p.Arg410fs)		2115988	84140	FAM161A	Not found
chr2:71590253:G>A	chr2:71590253:CGG>C	NM_001130987.2(DYSF):c.3540_3541del (p.Asp1181fs)	2152843443	1448363	8291	DYSF	Qualitative or quantitative defects of dysferlin (AR)
chr2:151672599:G>A	chr2:151672599:TG>T	NM_001164508.2(NEB):c.4069del (p.His1357fs)		2882634	4703	NEB	Not found
chr2:165323373:G>A	chr2:165323373:CGT>C	NM_001040142.2(SCN2A):c.1890_1891del (p.Ala631fs)	1698169832	985932	6326	SCN2A	Not found
chr2:166286371:G>C	chr2:166286371:G>A	NM_001365536.1(SCN9A):c.1567C>T (p.Arg523Ter)	202211795	843626	6335	SCN9A	Not found
chr2:202555294:T>C	chr2:202555294:T>G	NM_001204.7(BMPR2):c.1629T>G (p.Tyr543Ter)	759990771	425963	659	BMPR2	Pulmonary arterial hypertension (AD)
chr2:214752502:G>A	chr2:214752502:GATTTCATACTTTCATCAT>TG	NM_000465.4(BARD1):c.1604_1622delinsCA (p.Asp535fs)		2583386	580	BARD1	Familial cancer of breast (AD)
chr2:214781257:T>G	chr2:214781257:T>TG	NM_000465.4(BARD1):c.616dup (p.Gln206fs)	2106111411	1072209	580	BARD1	Familial cancer of breast (AD)
chr2:214781436:C>A	chr2:214781436:C>T	NM_000465.4(BARD1):c.438G>A (p.Trp146Ter)	587781806	824854	580	BARD1	Familial cancer of breast (AD)
chr2:214970322:G>A	chr2:214970322:CG>C	NM_173076.3(ABCA12):c.5641del (p.Arg1881fs)		2703892	26154	ABCA12	Not found
chr2:227298731:A>G	chr2:227298731:AAG>A	NM_000091.5(COL4A3):c.3801_3802del (p.Gly1268fs)		2810039	1285	COL4A3	Not found
chr2:233760935:C>T	chr2:233760935:C>CT	NM_000463.3(UGT1A1):c.652dup (p.Ser218fs)		3385113	54658	UGT1A1	Crigler-Najjar syndrome type 1 (AR)
chr2:240873996:C>T	chr2:240873996:C>A	NM_000030.3(AGXT):c.614C>A (p.Ser205Ter)	180177248	204119	189	AGXT	Primary hyperoxaluria, type I (AR)
chr2:240877543:G>GAAAACA	chr2:240877543:G>T	NM_000030.3(AGXT):c.853G>T (p.Glu285Ter)	180177288	204134	189	AGXT	Primary hyperoxaluria, type I (AR)
chr3:8745597:C>G	chr3:8745597:ACACCACCTT>A	NM_033337.3(CAV3):c.189_197del (p.Thr64_Thr66del)	199476331	8277	859	CAV3	Not found
chr3:10043586:G>C	chr3:10043586:G>A	NM_001018115.3(FANCD2):c.1092G>A (p.Trp364Ter)	2086921262	929649	2177	FANCD2	Fanconi anemia (AR, XLD)
chr3:10142189:T>TCACCTTTGGCTCTTCAGAGATGCAGGGACACACGATGGGCTTCTGGTTAACCAA	chr3:10142189:T>G	NM_000551.4(VHL):c.340+2T>G		2945027	7428	VHL	Von Hippel-Lindau syndrome (AD)
chr3:10145104:G>C	chr3:10145104:AGAATTGCTTGAACCTGGGAGGCGGAGGTGGCAGTGAGCCAAGATCACACCACTACACTCCAGCCTGGGCAACAGAGCAAGACTCCATCTCTAAATAATAAATAAAATGGTAACTTTTATGTATATTTTACCAAAATTTAAAAAATTACAAGTTTACATTTCTTAAAATTTCCCATCAAATCTGTAAGTAAATTTATGCCCCGAGGAACAAGTGCTATATTTATTCTAAGACAACCTCCTCCTTCCTTAAACAGAATCTTAGGGCTGGAGGATTGCTTCCTGCCCTCTTTTGTTTGTGATGTATGCATTTTGAAAATTCTGGGCCAGGCGCAGTGGCTCACTCCTGTAATCCCAGCACTTTGGGAGGCCGAGGCGGGCGGATCAT…	NM_000551.4(VHL):c.341406_*3377del		997730	7428	VHL	Von Hippel-Lindau syndrome (AD)
chr3:15644322:C>A	chr3:15644322:C>T	NM_001370658.1(BTD):c.406C>T (p.Gln136Ter)	397514362	25011	686	BTD	Biotinidase deficiency (AR)
chr3:37020362:G>A	chr3:37020362:G>GA	NM_000249.4(MLH1):c.939dup (p.Val314fs)	63751259	90449	4292	MLH1	Lynch syndrome (AD)
chr3:37025823:C>G	chr3:37025823:C>CA	NM_000249.4(MLH1):c.1226dup (p.Ala410fs)		2452053	4292	MLH1	Not found
chr3:38556554:A>T	chr3:38556554:A>AT	NM_000335.5(SCN5A):c.4320dup (p.Tyr1441fs)	2125835443	1073629	6331	SCN5A	Not found
chr3:42688269:G>A	chr3:42688269:CGCTGCCTGGACTCG>C	NM_152393.4(KLHL40):c.1281_1294del (p.Cys428fs)	770267750	1320051	131377	KLHL40	Severe congenital nemaline myopathy (AR)
chr3:50302608:T>C	chr3:50302608:T>TGGCA	NM_033159.4(HYAL1):c.345_348dup (p.Ile117fs)		2062762	3373	HYAL1	Deficiency of hyaluronoglucosaminidase (AR)
chr3:81586094:G>T	chr3:81586094:G>A	NM_000158.4(GBE1):c.1333C>T (p.Gln445Ter)	1703799803	1440888	2632	GBE1	Glycogen storage disease, type IV (AR)
chr3:121799204:C>T	chr3:121799204:GC>G	NM_001023570.4(IQCB1):c.758del (p.Cys253fs)	770441610	988123	9657	IQCB1	Nephronophthisis (AR); Senior-Loken syndrome (AR)
chr3:122261563:C>T	chr3:122261563:AC>A	NM_000388.4(CASR):c.528del (p.Asn176fs)	2107631756	1378885	846	CASR	Autosomal dominant hypocalcemia (AD)
chr3:129528839:C>A	chr3:129528839:C>T	NM_000539.3(RHO):c.106C>T (p.Gln36Ter)	760515764	1453162	6010	RHO	Not found
chr3:189988910:G>T	chr3:189988910:G>A	NM_018192.4(P3H2):c.952C>T (p.Arg318Ter)	200083855	1449634	55214	P3H2	Not found
chr4:663127:C>T	chr4:663127:AC>A	NM_000283.4(PDE6B):c.1860del (p.His620fs)	769671323	419959	5158	PDE6B	Not found
chr4:5565283:G>T	chr4:5565283:G>TC	NM_147127.5(EVC2):c.3634delinsGA (p.Leu1212fs)	1553812417	455997	132884	EVC2	Ellis-van Creveld syndrome (AR)
chr4:5748226:C>G	chr4:5748226:C>T	NM_153717.3(EVC):c.1018C>T (p.Arg340Ter)	121908425	5340	2121	EVC	Ellis-van Creveld syndrome (AR); Short-rib thoracic dysplasia 6 with or without polydactyly (AR, Digenic recessive)
chr4:5793613:G>T	chr4:5793613:GGATGGAGGAGTGTGCGCTGTCCAGCGTGCTGCAGACACACCTGCGGGAGGACCACGAGGGCACCATCCGCGGCGTCTTGGGCCGACTGGGCGGCCTCACTGAAGAGTGAGTACAGCTCCCTGAAGGCCCAGGGCTTTGTGTCCT>G	NM_153717.3(EVC):c.1783_1886+40del	2152326431	1322838	2121	EVC	Ellis-van Creveld syndrome (AR)
chr4:6289132:G>T	chr4:6289132:G>A	NM_006005.3(WFS1):c.460+1G>A	1191510461	4515	7466	WFS1	Wolfram syndrome (AR)
chr4:6301343:C>T	chr4:6301343:TC>T	NM_006005.3(WFS1):c.1549del (p.Arg517fs)	2109126109	1205588	7466	WFS1	Not found
chr4:15991259:G>A	chr4:15991259:G>T	NM_006017.3(PROM1):c.1946C>A (p.Ser649Ter)	761911901	1451634	8842	PROM1	Not found
chr4:47936816:G>T	chr4:47936816:G>A	NM_001379270.1(CNGA1):c.1666C>T (p.Arg556Ter)	567961453	438165	1259	CNGA1	Retinitis pigmentosa (AD, AR, XLD, MT inheritance)
chr4:78451870:T>C	chr4:78451870:GTCATTTTCCA>G	NM_025074.7(FRAS1):c.6565_6574del (p.Phe2189fs)		2858222	80144	FRAS1	Not found
chr4:127921876:G>C	chr4:127921876:TG>T	NM_001371596.2(MFSD8):c.1086del (p.Ile364fs)	1460276679	578890	256471	MFSD8	Neuronal ceroid lipofuscinosis (AD, AR)
chr5:13716680:C>A	chr5:13716680:C>T	NM_001369.3(DNAH5):c.12716G>A (p.Trp4239Ter)	1744320103	1367750	1767	DNAH5	Primary ciliary dyskinesia (AD, AR, XLD)
chr5:13862642:G>A	chr5:13862642:CG>C	NM_001369.3(DNAH5):c.4702del (p.Arg1568fs)	1554081658	525285	1767	DNAH5	Primary ciliary dyskinesia (AD, AR, XLD)
chr5:90706284:C>A	chr5:90706284:C>T	NM_032119.4(ADGRV1):c.8620C>T (p.Gln2874Ter)	758834029	666993	84059	ADGRV1	Not found
chr5:90855814:A>G	chr5:90855814:CAT>C	NM_032119.4(ADGRV1):c.17668_17669del (p.Met5890fs)	757696771	503620	84059	ADGRV1	Usher syndrome (AR)
chr5:112838286:C>T	chr5:112838286:C>CT	NM_000038.6(APC):c.2692_2693insT (p.His898fs)	1561579040	628314	324	APC	Not found
chr5:112839376:C>T	chr5:112839376:AC>A	NM_000038.6(APC):c.3782del (p.Thr1261fs)	1561587604	569045	324	APC	Familial adenomatous polyposis (AD, AR)
chr5:138932616:C>T	chr5:138932616:C>G	NM_001903.5(CTNNA1):c.2337C>G (p.Tyr779Ter)	767711515	639556	1495	CTNNA1	Not found
chr5:149027543:C>T	chr5:149027543:AC>A	NM_024577.4(SH3TC2):c.2189del (p.Gly730fs)	1580900473	802162	79628	SH3TC2	Charcot-Marie-Tooth disease (AD, AR, XLR, XLD)
chr5:173232775:G>A	chr5:173232775:G>C	NM_004387.4(NKX2-5):c.769C>G (p.Pro257Ala)	387906776	30117	1482	NKX2-5	Tetralogy of Fallot (AD)
chr6:10796193:T>G	chr6:10796193:T>TA	NM_001242957.3(MAK):c.947dup (p.Leu316fs)		2893031	4117	MAK	Not found
chr6:26156780:G>C	chr6:26156780:G>GC	NM_005321.3(H1-4):c.392dup (p.Ala132fs)	1581429339	817291	3008	H1-4	Not found
chr6:33165783:T>C	chr6:33165783:T>TG	NM_080680.3(COL11A2):c.4515dup (p.Ile1506fs)		2713919	1302	COL11A2	Not found
chr6:39907116:C>T	chr6:39907116:ACT>A	NC_000006.12:g.39907116CT[1]		2880758	4337	MOCS1	Sulfite oxidase deficiency (AR)
chr6:49453694:C>A	chr6:49453694:C>T	NM_000255.4(MMUT):c.974G>A (p.Gly325Asp)	879253837	222925	4594	MMUT	Methylmalonic acidemia (AR)
chr6:49459269:C>A	chr6:49459269:TC>T	NM_000255.4(MMUT):c.198del (p.Ile67fs)		2996478	4594	MMUT	Not found
chr6:64945834:GCAA>G	chr6:64945834:G>T	NM_001142800.2(EYS):c.2340C>A (p.Cys780Ter)		2115846	346007	EYS	Not found
chr6:129165623:A>T	chr6:129165623:CA>C	NM_000426.4(LAMA2):c.1255del (p.Ile419fs)	1185229314	802260	3908	LAMA2	Merosin deficient congenital muscular dystrophy (AR); LAMA2-related muscular dystrophy (AR)
chr6:156779318:G>GGCGGGCGGCCAGCAGGCGGCC	chr6:156779318:G>GGCGGGCGGCCA	NM_001374828.1(ARID1B):c.1641_1651dup (p.Gln551fs)	1131691706	452956	57492	ARID1B	Not found
chr7:775075:C>A	chr7:775075:C>T	NM_017802.4(DNAAF5):c.2152C>T (p.Arg718Ter)		1786773	54919	DNAAF5	Primary ciliary dyskinesia (AD, AR, XLD)
chr7:5989880:A>G	chr7:5989880:A>C	NM_000535.7(PMS2):c.1064T>G (p.Leu355Ter)	1783532593	962084	5395	PMS2	Lynch syndrome (AD)
chr7:5999183:T>C	chr7:5999183:GT>G	NM_000535.7(PMS2):c.630del (p.Lys210fs)	1784806713	856141	5395	PMS2	Lynch syndrome (AD)
chr7:6003987:TTTC>T	chr7:6003987:TTTTC>T	NM_000535.7(PMS2):c.232_235del (p.Glu78fs)	1583410315	821094	5395	PMS2	Lynch syndrome (AD)
chr7:21744965:G>C	chr7:21744965:G>A	NM_001277115.2(DNAH11):c.8412G>A (p.Trp2804Ter)		2801151	8701	DNAH11	Primary ciliary dyskinesia (AD, AR, XLD)
chr7:21900050:C>CAA	chr7:21900050:C>CA	NM_001277115.2(DNAH11):c.13240dup (p.Thr4414fs)	759332741	651667	8701	DNAH11	Primary ciliary dyskinesia (AD, AR, XLD)
chr7:23254240:A>G	chr7:23254240:GA>G	NM_002510.3(GPNMB):c.296del (p.Asn99fs)	1554300664	503500	10457	GPNMB	Amyloidosis ()
chr7:41967655:G>C	chr7:41967655:CG>C	NM_000168.6(GLI3):c.2372del (p.Pro791fs)	1583734240	13827	2737	GLI3	Not found
chr7:42048622:G>C	chr7:42048622:AG>A	NM_000168.6(GLI3):c.548del (p.Thr183fs)		2031540	2737	GLI3	Greig cephalopolysyndactyly syndrome (AD)
chr7:117536648:G>T	chr7:117536648:G>GA	NM_000492.4(CFTR):c.850dup (p.Met284fs)	786204693	189095	1080	CFTR	Not found
chr7:117540243:C>A	chr7:117540243:C>T	NM_000492.4(CFTR):c.1013C>T (p.Thr338Ile)	77409459	7193	1080	CFTR	Not found
chr7:117540251:T>TC	chr7:117540251:T>C	NM_000492.4(CFTR):c.1021T>C (p.Ser341Pro)	397508144	53167	1080	CFTR	Hereditary pancreatitis (AD)
chr7:117540270:G>T	chr7:117540270:G>A	NM_000492.4(CFTR):c.1040G>A (p.Arg347His)	77932196	7182	1080	CFTR	Not found
chr7:117592251:A>G	chr7:117592251:GA>G	NM_000492.4(CFTR):c.2089del (p.Arg697fs)	397508341	618910	1080	CFTR	Not found
chr7:128840117:G>A	chr7:128840117:AGGGTGCCGGCAGC>A	NM_001458.5(FLNC):c.1509_1521del (p.Ala504fs)		3221700	2318	FLNC	Not found
chr7:128844048:G>A	chr7:128844048:AG>A	NM_001458.5(FLNC):c.2977del (p.Ala993fs)		2045753	2318	FLNC	Not found
chr7:143332824:AC>A	chr7:143332824:A>AC	NM_000083.3(CLCN1):c.1357dup (p.Arg453fs)	1586499614	664719	1180	CLCN1	Congenital myotonia, autosomal dominant form (AD)
chr7:152203037:A>G	chr7:152203037:A>C	NM_170606.3(KMT2C):c.3989T>G (p.Leu1330Ter)		2237329	58508	KMT2C	Not found
chr7:155803019:G>T	chr7:155803019:G>C	NM_000193.4(SHH):c.1270C>G (p.Pro424Ala)	104894048	8888	6469	SHH	Not found
chr8:24956484:GAGT>G	chr8:24956484:G>T	NM_006158.5(NEFL):c.32C>A (p.Ser11Ter)	766951637	852797	4747	NEFL	Charcot-Marie-Tooth disease (AD, AR, XLR, XLD)
chr8:31080988:G>GT	chr8:31080988:G>T	NM_000553.6(WRN):c.961G>T (p.Glu321Ter)	779012596	641343	7486	WRN	Werner syndrome (AR)
chr8:54626153:C>T	chr8:54626153:TC>T	NM_006269.2(RP1):c.2272del (p.His758fs)	2129316517	1450321	6101	RP1	Not found
chr8:89964487:G>A	chr8:89964487:AG>A	NM_002485.5(NBN):c.917del (p.Pro306fs)	1554562185	483998	4683	NBN	Microcephaly, normal intelligence and immunodeficiency (AR)
chr8:105798915:C>G	chr8:105798915:C>T	NM_012082.4(ZFPM2):c.931C>T (p.Arg311Ter)	1195263093	1451277	23414	ZFPM2	Not found
chr8:118110918:C>G	chr8:118110918:TC>T	NM_000127.3(EXT1):c.129del (p.Asn44fs)	1817890492	936297	2131	EXT1	Multiple congenital exostosis (AD)
chr8:125044558:A>C	chr8:125044558:A>T	NM_014846.4(WASHC5):c.2645T>A (p.Phe882Tyr)	1815998956	989011	9897	WASHC5	Hereditary spastic paraplegia (AD, AR, XLD)
chr8:143923419:A>T	chr8:143923419:TA>T	NM_201384.3(PLEC):c.6510del (p.His2170fs)	2131325419	1074096	5339	PLEC	Epidermolysis bullosa simplex 5B, with muscular dystrophy (AR); Epidermolysis bullosa simplex 5C, with pyloric atresia (AR); Epidermolysis bullosa simplex with nail dystrophy (AR)
chr9:35658034:C>T	chr9:35658034:C>CAGAGTAG	NC_000009.12:g.35658035_35658041dup		2863465	6023	RMRP	Not found
chr9:37782041:C>T	chr9:37782041:C>A	NM_016042.4(EXOSC3):c.571G>T (p.Gly191Cys)	730882145	183048	51010	EXOSC3	Pontocerebellar hypoplasia type 1 (AR)
chr9:95111464:A>G	chr9:95111464:CAT>C	NM_000136.3(FANCC):c.1327_1328del (p.Met443fs)	2134546063	1072020	2176	FANCC	Fanconi anemia (AR, XLD)
chr9:108912397:G>A	chr9:108912397:G>GTCCC	NM_003640.5(ELP1):c.1052_1055dup (p.Asp352fs)		1983006	8518	ELP1	Not found
chr9:108917575:G>A	chr9:108917575:TG>T	NM_003640.5(ELP1):c.836del (p.Thr279fs)		1799835	8518	ELP1	Not found
chr9:124493036:C>T	chr9:124493036:GC>G	NM_004959.5(NR5A1):c.984del (p.Gln329fs)	2131279850	1454827	2516	NR5A1	Not found
chr9:127682423:GGCA>G	chr9:127682423:G>A	NM_001032221.6(STXBP1):c.1565G>A (p.Trp522Ter)	1057519537	375519	6812	STXBP1	Early infantile epileptic encephalopathy with suppression bursts (AD, AR, XLR)
chr9:128333566:G>T	chr9:128333566:G>A	NM_016035.5(COQ4):c.719G>A (p.Arg240His)		2686021	51117	COQ4	Spastic ataxia (AD, AR)
chr9:132905604:G>C	chr9:132905604:CGTCTGCTCCCTGCT>C	NM_000368.5(TSC1):c.1961_1974del (p.Gln654fs)		2050272	7248	TSC1	Tuberous Sclerosis (AD)
chr9:132912371:T>G	chr9:132912371:ATAGCCATC>A	NM_000368.5(TSC1):c.817_824del (p.Asp273fs)		2859131	7248	TSC1	Tuberous Sclerosis (AD)
chr9:136505875:C>G	chr9:136505875:C>A	NM_017617.5(NOTCH1):c.4021G>T (p.Glu1341Ter)		2822065	4851	NOTCH1	Not found
chr9:136523164:G>A	chr9:136523164:CG>C	NM_017617.5(NOTCH1):c.428del (p.Pro143fs)	2133377982	1428655	4851	NOTCH1	Not found
chr10:71322820:C>A	chr10:71322820:GCAGT>G	NM_018344.6(SLC29A3):c.67_70del (p.Leu24fs)		2760413	55315	SLC29A3	H syndrome (AR)
chr10:72007886:G>T	chr10:72007886:CG>C	NM_004273.5(CHST3):c.855del (p.Leu286fs)		2087753	9469	CHST3	Spondyloepiphyseal dysplasia with congenital joint dislocations (AR)
chr10:84211138:AG>A	chr10:84211138:A>AG	NM_033100.4(CDHR1):c.1463dup (p.Ser489fs)	756678484	1069264	92211	CDHR1	Not found
chr10:87952097:T>C	chr10:87952097:CTCTTTTTTTTCTGTCCACCAGGGAG>C	NM_000314.8(PTEN):c.493-20_497del		1744207	5728	PTEN	Not found
chr10:87952109:G>C	chr10:87952109:TGTCCACCAGGGAGTAACTATTCCCA>T	NM_000314.8(PTEN):c.493-6_511del		1744227	5728	PTEN	Not found
chr10:87961046:T>A	chr10:87961046:T>TA	NM_000314.8(PTEN):c.955dup (p.Thr319fs)	786204892	189440	5728	PTEN	Cowden Syndrome (AD)
chr10:89247612:C>T	chr10:89247612:AC>A	NM_000235.4(LIPA):c.37del (p.Val13fs)	2133468040	1069094	3988	LIPA	Wolman disease (AR)
chr10:95693006:A>G	chr10:95693006:AAC>A	NM_015631.6(TCTN3):c.412_413del (p.Val138fs)		2129810	26123	TCTN3	Joubert syndrome (AR, XLD)
chr10:124398079:G>T	chr10:124398079:G>GACAC	NM_000274.4(OAT):c.1179_1182dup (p.Leu395fs)	2134440572	1445996	4942	OAT	Ornithine aminotransferase deficiency (AR)
chr11:2445252:G>C	chr11:2445252:CGCGCCCATCGCGCCCG>C	NM_000218.3(KCNQ1):c.160_175del (p.Ile54fs)	2133559667	1072801	3784	KCNQ1	Long QT syndrome (AD)
chr11:2662012:C>A	chr11:2662012:AC>A	NM_000218.3(KCNQ1):c.1446del (p.Asn483fs)	794728558	200884	3784	KCNQ1	Long QT syndrome (AD)
chr11:5226929:C>A	chr11:5226929:C>G	NM_000518.5(HBB):c.92+1G>C	33971440	869246	3043	HBB	beta Thalassemia (AD, AR)
chr11:6390678:C>T	chr11:6390678:GC>G	NM_000543.5(SMPD1):c.84del (p.Gly29fs)	750157176	551367	6609	SMPD1	Niemann-Pick disease, type B (AR)
chr11:6393684:T>C	chr11:6393684:T>A	NM_000543.5(SMPD1):c.1331T>A (p.Ile444Asn)		2136990	6609	SMPD1	Niemann-Pick disease, type B (AR)
chr11:6615490:A>G	chr11:6615490:A>T	NM_000391.4(TPP1):c.1218T>A (p.Tyr406Ter)	747179298	1073169	1200	TPP1	Not found
chr11:6618915:C>T	chr11:6618915:GC>G	NC_000011.10:g.6618916del		2089504	1200	TPP1	Not found
chr11:9847039:T>C	chr11:9847039:T>TAGGC	NM_030962.4(SBF2):c.2850_2851insGCCT (p.Thr951fs)		2090315	81846	SBF2	Charcot-Marie-Tooth disease (AD, AR, XLR, XLD)
chr11:17414577:T>C	chr11:17414577:GT>G	NM_000352.6(ABCC8):c.2325del (p.Lys775fs)		2029750	6833	ABCC8	Not found
chr11:57614570:C>A	chr11:57614570:C>T	NM_000062.3(SERPING1):c.1492C>T (p.Pro498Ser)		3252000	710	SERPING1	Hereditary angioedema type 1 (AD, AR)
chr11:62691310:G>A	chr11:62691310:G>GC	NM_001122955.4(BSCL2):c.974dup (p.Ile326fs)	749890533	372120	26580	BSCL2	Charcot-Marie-Tooth disease (AD, AR, XLR, XLD); Hereditary spastic paraplegia (AD, AR, XLD)
chr11:77204207:C>G	chr11:77204207:C>T	NM_000260.4(MYO7A):c.5458C>T (p.Gln1820Ter)	369973293	849694	4647	MYO7A	Not found
chr11:103223043:G>GC	chr11:103223043:G>T	NM_001377.3(DYNC2H1):c.9310G>T (p.Glu3104Ter)		2799854	79659	DYNC2H1	Jeune thoracic dystrophy ()
chr11:108271269:T>C	chr11:108271269:T>A	NM_000051.4(ATM):c.2940T>A (p.Tyr980Ter)	748119565	935836	472	ATM	Ataxia-telangiectasia syndrome (AR)
chr11:108272593:A>T	chr11:108272593:TA>T	NM_000051.4(ATM):c.3142del (p.Thr1048fs)	2135566568	1372349	472	ATM	Ataxia-telangiectasia syndrome (AR)
chr11:108272843:C>T	chr11:108272843:C>A	NM_000051.4(ATM):c.3275C>A (p.Ser1092Ter)	774197372	640290	472	ATM	Ataxia-telangiectasia syndrome (AR)Familial cancer of breast (AD)
chr11:108331954:G>T	chr11:108331954:AG>A	NM_000051.4(ATM):c.7705del (p.Asp2569fs)	2136522117	1072740	472	ATM	Ataxia-telangiectasia syndrome (AR)Familial cancer of breast (AD)
chr11:108347278:G>T	chr11:108347278:G>C	NM_000051.4(ATM):c.8585G>C		2679763	472	ATM	Familial cancer of breast (AD)
chr11:112094799:C>A	chr11:112094799:na>na	NC_000011.10:g.(?_112094799)_(112094976_?)del		533799	6392	SDHD	Cowden Syndrome (AD)
chr11:119025278:T>C	chr11:119025278:TGGGGCCAT>CGAGGCA	NM_001164277.2(SLC37A4):c.1028_1036delinsTGCCTCG (p.Tyr343fs)		2113017	2542	SLC37A4	Not found
chr12:6018782:C>G	chr12:6018782:AC>A	NM_000552.5(VWF):c.4636del (p.Met1545_Val1546insTer)	267607345	100377	7450	VWF	von Willebrand disease (AD, AR)
chr12:32576352:C>CAGTGAAGTTGGA	chr12:32576352:na>na	NC_000012.12:g.(?_32576352)_(32619876_?)del		584336	121512	FGD4	Charcot-Marie-Tooth disease (AD, AR, XLR, XLD)
chr12:49054103:G>C	chr12:49054103:AGGGAT>A	NM_003482.4(KMT2D):c.544_548del (p.Ile182fs)	1938252263	853584	8085	KMT2D	Kabuki syndrome (AD)
chr12:52516744:C>A	chr12:52516744:CCTGCTTGGCCTT>C	NM_000424.4(KRT5):c.1321_1332del (p.Lys441_Gln444del)	2120475630	1339349	3852	KRT5	Not found
chr12:101761271:A>G	chr12:101761271:A>C	NM_024312.5(GNPTAB):c.2991T>G (p.Tyr997Ter)	1952988471	860954	79158	GNPTAB	Mucolipidosis type II (AR)
chr12:102866665:T>C	chr12:102866665:T>G	NM_000277.3(PAH):c.442-2A>C	281865448	120276	5053	PAH	Phenylketonuria (AR)
chr13:23337750:G>A	chr13:23337750:G>T	NM_014363.6(SACS):c.6126C>A (p.Cys2042Ter)	761655321	989210	26278	SACS	Charlevoix-Saguenay spastic ataxia (AR)
chr13:23354992:T>C	chr13:23354992:CT>C	NM_014363.6(SACS):c.1620del (p.Val541fs)		2712427	26278	SACS	Hereditary spastic paraplegia (AD, AR, XLD)
chr13:32319322:T>G	chr13:32319322:CTT>C	NM_000059.4(BRCA2):c.313_314del (p.Leu105fs)	2138705929	1453386	675	BRCA2	Hereditary breast ovarian cancer syndrome (AD)
chr13:32332534:C>T	chr13:32332534:ACT>A	NM_000059.4(BRCA2):c.1057_1058del (p.Ser353fs)	2072403503	946054	675	BRCA2	Hereditary breast ovarian cancer syndrome (AD)
chr13:32337156:GT>G	chr13:32337156:G>GT	NM_000059.4(BRCA2):c.2802dup (p.Asp935Ter)		2573262	675	BRCA2	Not found
chr13:32338167:C>G	chr13:32338167:C>A	NM_000059.4(BRCA2):c.3812C>A (p.Ser1271Ter)	80358623	51529	675	BRCA2	Familial cancer of breast (AD)
chr13:32338895:G>GA	chr13:32338895:G>GCGAT	NM_000059.4(BRCA2):c.4540_4541insCGAT (p.Glu1514fs)	886040538	266820	675	BRCA2	Not found
chr13:32339733:A>ATCAT	chr13:32339733:A>ATT	NM_000059.4(BRCA2):c.5379_5380insTT (p.Val1794fs)	879255329	252445	675	BRCA2	Not found
chr13:32339735:G>A	chr13:32339735:TG>T	NM_000059.4(BRCA2):c.5380del (p.Asn1793_Val1794insTer)	397507782	51848	675	BRCA2	Not found
chr13:32339827:T>C	chr13:32339827:T>TA	NM_000059.4(BRCA2):c.5472_5473insA (p.Ala1825fs)	886040593	266878	675	BRCA2	Not found
chr13:32355016:C>T	chr13:32355016:AC>A	NM_000059.4(BRCA2):c.7163del (p.Thr2388fs)		2573256	675	BRCA2	Not found
chr13:32356472:C>A	chr13:32356472:C>T	NM_000059.4(BRCA2):c.7480C>T (p.Arg2494Ter)	80358972	38099	675	BRCA2	Hereditary breast ovarian cancer syndrome (AD); Familial cancer of breast (AD)
chr13:32363204:A>G	chr13:32363204:A>T	NM_000059.4(BRCA2):c.8002A>T (p.Arg2668Ter)	276174900	52468	675	BRCA2	Hereditary breast ovarian cancer syndrome (AD); Familial cancer of breast (AD)
chr13:32370985:C>T	chr13:32370985:C>G	NM_000059.4(BRCA2):c.8517C>G (p.Tyr2839Ter)	863224315	1071651	675	BRCA2	Hereditary breast ovarian cancer syndrome (AD)
chr13:32396952:G>A	chr13:32396952:GCAAATGATCCC>AAGTGGTCCACCCCAACTA	NM_000059.4(BRCA2):c.9556_9567delinsAAGTGGTCCACCCCAACTA (p.Ala3186fs)	1555289777	483078	675	BRCA2	Not found
chr13:35173517:A>G	chr13:35173517:CAG>C	NM_001385012.1(NBEA):c.4477_4478del (p.Arg1493fs)	2070635297	985884	26960	NBEA	Not found
chr13:48453086:C>A	chr13:48453086:C>CA	NM_000321.3(RB1):c.1790dup (p.Asn598fs)		3237027	5925	RB1	Retinoblastoma (AD)
chr13:51935005:C>T	chr13:51935005:C>CCTCT	NM_000053.4(ATP7B):c.4145_4148dup (p.Tyr1384fs)		2763268	540	ATP7B	Wilson disease (AR)
chr13:51949700:C>G	chr13:51949700:C>T	NM_000053.4(ATP7B):c.2827G>A (p.Gly943Ser)	28942076	3856	540	ATP7B	Wilson disease (AR)
chr13:108208841:G>A	chr13:108208841:G>GA	NM_206937.2(LIG4):c.2427dup (p.Leu810fs)		2849907	3981	LIG4	Not found
chr14:21393843:C>G	chr14:21393843:C>CAGTGG	NM_001170629.2(CHD8):c.5947_5951dup (p.Leu1985fs)	2139447449	1453599	57680	CHD8	Not found
chr14:22836867:C>T	chr14:22836867:C>G	NM_004995.4(MMP14):c.50C>G (p.Thr17Arg)	587777039	65463	4323	MMP14	Winchester syndrome (AR)
chr14:24256063:CGCA>C	chr14:24256063:C>G	NM_000359.3(TGM1):c.1417G>C (p.Gly473Arg)		2768402	7051	TGM1	Not found
chr14:45176729:T>A	chr14:45176729:T>G	NM_020937.4(FANCM):c.3975T>G (p.Tyr1325Ter)		3015384	57697	FANCM	Fanconi anemia (AR, XLD)
chr14:49633635:GC>G	chr14:49633635:AG>A	NM_018139.3(DNAAF2):c.1515del (p.Ser506fs)		2778423	55172	DNAAF2	Primary ciliary dyskinesia (AD, AR, XLD)
chr14:58460989:C>A	chr14:58460989:C>CT	NM_001329943.3(KIAA0586):c.1892dup (p.Leu631fs)		2128114	9786	KIAA0586	Joubert syndrome (AR, XLD)
chr14:74239828:G>A	chr14:74239828:CG>C	NM_182894.3(VSX2):c.267del (p.Gln90fs)	752288097	849052	338917	VSX2	Not found
chr14:74297982:G>A	chr14:74297982:CG>C	NM_005050.4(ABCD4):c.373del (p.Arg125fs)		2141575	5826	ABCD4	Methylmalonic acidemia (AR)
chr14:75707060:T>C	chr14:75707060:T>TA	NM_015072.5(TTLL5):c.629dup (p.Tyr210Ter)	775585293	1456352	23093	TTLL5	Not found
chr14:96855307:T>C	chr14:96855307:T>A	NM_003384.3(VRK1):c.660T>A (p.Cys220Ter)	762979613	846403	7443	VRK1	Pontocerebellar hypoplasia type 1 (AR)
chr15:30925214:C>G	chr15:30925214:C>T	NM_014967.5(FAN1):c.2260C>T (p.Arg754Ter)		1926546	22909	FAN1	Not found
chr15:39988037:C>G	chr15:39988037:C>T	NM_001013703.4(EIF2AK4):c.2458C>T (p.Arg820Ter)	774163084	426056	440275	EIF2AK4	Pulmonary venoocclusive disease (AR)
chr15:40020929:G>C	chr15:40020929:G>GT	NM_001013703.4(EIF2AK4):c.4205dup (p.Ser1403fs)	1085307444	426063	440275	EIF2AK4	Pulmonary venoocclusive disease (AR)
chr15:42389091:A>G	chr15:42389091:CA>C	NM_000070.3(CAPN3):c.796del (p.Ile266fs)	2053485642	850654	825	CAPN3	Autosomal recessive limb-girdle muscular dystrophy type 2A (AR)
chr15:43056437:A>ACTGTTCC	chr15:43056437:A>T	NM_174916.3(UBR1):c.1188T>A (p.Tyr396Ter)		2701050	197131	UBR1	Not found
chr15:44615551:CA>C	chr15:44615551:C>CA	NM_025137.4(SPG11):c.2849dup (p.Leu950fs)	1470463921	41301	80208	SPG11	Hereditary spastic paraplegia (AD, AR, XLD)
chr15:48411089:C>A	chr15:48411089:C>CT	NM_000138.5(FBN1):c.8516dup (p.Lys2840fs)	1555393514	549466	2200	FBN1	Marfan syndrome (AD)
chr15:65625691:CTT>C	chr15:65625691:TC>T	NM_004727.3(SLC24A1):c.1611del (p.Phe538fs)		2749763	9187	SLC24A1	Not found
chr15:72346637:A>G	chr15:72346637:GA>G	NM_000520.6(HEXA):c.1220del (p.Val407fs)	2140320741	1068668	3073	HEXA	Tay-Sachs disease (AR)
chr15:75400891:C>G	chr15:75400891:TC>T	NM_001145358.2(SIN3A):c.1576del (p.Glu526fs)	2073399686	986193	25942	SIN3A	Not found
chr15:90794248:C>T	chr15:90794248:AC>A	NM_000057.4(BLM):c.3101del (p.Thr1034fs)		1727650	641	BLM	Not found
chr15:90794254:G>A	chr15:90794254:G>T	NM_000057.4(BLM):c.3107G>T (p.Cys1036Phe)	137853153	5457	641	BLM	Bloom syndrome (AR)
chr16:173008:G>A	chr16:173008:G>C	NM_000517.6(HBA2):c.95+1G>C		2921026	3040	HBA2	Not found
chr16:1474836:G>T	chr16:1474836:G>A	NM_001287.6(CLCN7):c.139C>T (p.Gln47Ter)	948980711	871455	1186	CLCN7	Not found
chr16:2061975:T>G	chr16:2061975:TTGAAC>T	NM_000548.5(TSC2):c.1226_1230del (p.Glu409fs)	137854127	49147	7249	TSC2	Tuberous Sclerosis (AD)
chr16:2081635:C>T	chr16:2081635:GC>G	NM_000548.5(TSC2):c.3653del (p.Pro1218fs)	1057518201	373082	7249	TSC2	Not found
chr16:2091135:C>T	chr16:2091135:C>A	NM_001009944.3(PKD1):c.11752G>T (p.Glu3918Ter)	1555445229	873338	5310	PKD1	Autosomal recessive polycystic kidney disease (AR); Autosomal dominant polycystic kidney disease (AD)
chr16:2097460:C>T	chr16:2097460:TCCGG>T	NM_001009944.3(PKD1):c.10261_10264del (p.Pro3421fs)		3066198	5310	PKD1	Autosomal recessive polycystic kidney disease (AR); Autosomal dominant polycystic kidney disease (AD)
chr16:2104645:G>A	chr16:2104645:G>C	NM_001009944.3(PKD1):c.8017-3C>G		3057732	5310	PKD1	Not found
chr16:2110706:G>A	chr16:2110706:AG>A	NM_001009944.3(PKD1):c.4461del (p.Ser1488fs)	1555455998	433962	5310	PKD1	Autosomal recessive polycystic kidney disease (AR); Autosomal dominant polycystic kidney disease (AD)
chr16:2111102:G>A	chr16:2111102:G>GA	NM_001009944.3(PKD1):c.4064dup (p.Leu1357fs)		3345895	5310	PKD1	Not found
chr16:2114920:G>A	chr16:2114920:G>GGT	NM_001009944.3(PKD1):c.2101_2102dup (p.Leu702fs)	2092604612	873358	5310	PKD1	Autosomal recessive polycystic kidney disease (AR); Autosomal dominant polycystic kidney disease (AD)
chr16:2115395:G>C	chr16:2115395:G>GC	NM_001009944.3(PKD1):c.2079dup (p.Pro694fs)	1057518923	374141	5310	PKD1	Autosomal recessive polycystic kidney disease (AR); Autosomal dominant polycystic kidney disease (AD)
chr16:3589233:AGCGACAGTCAC>A	chr16:3589233:GA>G	NM_032444.4(SLX4):c.4405del (p.Ser1469fs)	1596519854	803194	84464	SLX4	Fanconi anemia (AR, XLD)
chr16:3608876:G>A	chr16:3608876:GGAGC>G	NM_032444.4(SLX4):c.86_89del (p.Arg29fs)	2151139911	1384595	84464	SLX4	Fanconi anemia (AR, XLD)
chr16:3769212:G>C	chr16:3769212:G>GCT	NM_004380.3(CREBBP):c.3020_3021dup (p.Pro1008fs)	1596882124	694769	1387	CREBBP	Rubinstein-Taybi syndrome due to CREBBP mutations (AD)
chr16:23607908:G>A	chr16:23607908:G>GCTGAGCGT	NM_024675.4(PALB2):c.3305_3306insACGCTCAG (p.Ser1102fs)	2142272095	1455890	79728	PALB2	Familial cancer of breast (AD)
chr16:23629208:A>AAT	chr16:23629208:A>C	NM_024675.4(PALB2):c.2582T>G (p.Leu861Ter)		2858976	79728	PALB2	Familial cancer of breast (AD)
chr16:23634949:T>A	chr16:23634949:GT>G	NM_024675.4(PALB2):c.1597del (p.Thr533fs)	2142411591	1453433	79728	PALB2	Familial cancer of breast (AD)
chr16:23635634:A>G	chr16:23635634:CA>C	NM_024675.4(PALB2):c.912del (p.Leu304_Val305insTer)		2774019	79728	PALB2	Not found
chr16:23635696:T>C	chr16:23635696:T>TAAATCTAATGTTTTTTTTTTTTTTTTTTTTTTTTTTNNNNNNNNNNCCTGACCTCGTGATCCGCCCGCCTCGGCCTCCCAACGTGCTGGGATTACAGGCGTGAGCCACCGCGCCCGGCC	NM_024675.4(PALB2):c.849_850insGGCCGGGCGCGGTGGCTCACGCCTGTAATCCCAGCACGTTGGGAGGCCGAGGCGGGCGGATCACGAGGTCAGGNNNNNNNNNNAAAAAAAAAAAAAAAAAAAAAAAAAACATTAGATTT (p.Thr284fs)		2745355	79728	PALB2	Familial cancer of breast (AD)
chr16:23635851:C>T	chr16:23635851:AC>A	NM_024675.4(PALB2):c.695del (p.Gly232fs)	1060502769	410159	79728	PALB2	Familial cancer of breast (AD)
chr16:28484120:TAGG>T	chr16:28484120:T>C	NM_001042432.2(CLN3):c.678-2A>G	2046162412	1012398	1201	CLN3	Not found
chr16:56865165:C>G	chr16:56865165:GCAGACGCAGCCTATAAAACCACCCTGTGTGTCCTTGCGGATCCTGGCCCCTCCCTGGACACCCAGGCGACAATGGCAGAACTGCCCACAA>G	NC_000016.10:g.56865169_56865258del		2760580	6559	SLC12A3	Not found
chr16:56872758:C>A	chr16:56872758:C>T	NM_001126108.2(SLC12A3):c.1067C>T (p.Ala356Val)		2576610	6559	SLC12A3	Familial hypokalemia-hypomagnesemia (AR)
chr16:56894623:A>G	chr16:56894623:A>ATGGACCAGGAGAGAAAGGC	NM_001126108.2(SLC12A3):c.2615_2633dup (p.Ile879fs)		2825353	6559	SLC12A3	Not found
chr16:70268310:G>T	chr16:70268310:AG>A	NM_001605.3(AARS1):c.1032del (p.Phe345fs)		1903181	16	AARS1	Not found
chr16:84165849:G>C	chr16:84165849:AGAGCAGG>A	NM_178452.6(DNAAF1):c.934_940del (p.Arg312fs)	1233603821	525219	123872	DNAAF1	Primary ciliary dyskinesia (AD, AR, XLD)
chr16:89803259:C>A	chr16:89803259:C>T	NM_000135.4(FANCA):c.792G>A (p.Gln264=)	2040520107	973996	2175	FANCA	Fanconi anemia (AR, XLD)
chr17:7675134:T>C	chr17:7675134:ATGGCGCGGACGCGGG>A	NM_000546.6(TP53):c.464_478del (p.Thr155_Ala159del)	2151031868	1477530	7157	TP53	Li-Fraumeni syndrome (AD)
chr17:17217104:C>T	chr17:17217104:AC>A	NM_144997.7(FLCN):c.1141del (p.Val381fs)	2144869487	1456327	201163	FLCN	Multiple fibrofolliculomas (AD)
chr17:31159039:T>A	chr17:31159039:AT>A	NM_001042492.3(NF1):c.236del (p.Leu79fs)	749577520	1454334	4763	NF1	Neurofibromatosis type 1 (AD)
chr17:31169939:T>C	chr17:31169939:T>TA	NM_001042492.3(NF1):c.529dup (p.Ile177fs)	1555607093	527453	4763	NF1	Neurofibromatosis type 1 (AD)
chr17:31199965:G>A	chr17:31199965:TGTCTCTACTAAAAATACAAAAATTAGCCAGGCATGGTGGCAGGCGCCTGTAAACCCAGCTACTCTGGAGGCTGAGGCGGGAGAATCGCTTGACCCTGGGAGGCAGAGGTTGCAATGAGCCAAGATCGTGCCTTTGTACTCCAGCCTGGGCAACAGAGGAAGACACCATCTTGGGAAAAAAAAAAAAAAGAAGTTCAGAAAACAGCTTGTTTGGGAAGGACTGTTTTTTGTATTCCTTTAATAATTCAATAAAGAAAATAGAAAAAGGATTTTTTTTAAATTTGAGAAACATTTAAATGATGACCACTACTTAAATTATGAAATTGAAAACCACAAATATAAATTATGCATTCTTTATAGTATGAGTTTTAGAGGCTGTTAATT…	NM_001042492.3(NF1):c.889-453_908del	1555610774	217053	4763	NF1	Neurofibromatosis type 1 (AD)
chr17:31226495:G>A	chr17:31226495:G>T	NM_001042492.3(NF1):c.2062G>T (p.Glu688Ter)	1555613784	527588	4763	NF1	Neurofibromatosis type 1 (AD)
chr17:31327801:C>A	chr17:31327801:CG>T	NM_001042492.3(NF1):c.5571_5572delinsT (p.Ala1858fs)	1135402875	431659	4763	NF1	Neurofibromatosis type 1 (AD)
chr17:35576045:T>C	chr17:35576045:T>TG	NM_000286.3(PEX12):c.816dup (p.Ile273fs)		2828596	5193	PEX12	Peroxisome biogenesis disorder (AR)
chr17:37710562:G>C	chr17:37710562:TGCTGTAAAACCGACTGGCTGGTCACCATGG>T	NM_000458.4(HNF1B):c.1118_1147del (p.Ala373_Gln383delinsGlu)		635603	6928	HNF1B	Not found
chr17:37744584:C>G	chr17:37744584:C>A	NM_000458.4(HNF1B):c.301G>T (p.Glu101Ter)		12638	6928	HNF1B	Not found
chr17:41965443:C>G	chr17:41965443:AC>A	NM_031421.5(ODAD4):c.1979del (p.Thr660fs)	1303840855	1065353	83538	ODAD4	Not found
chr17:43071173:C>G	chr17:43071173:C>CAGAAGGATCAGATTCAGGGTCATCAGAGAAG	NM_007294.4(BRCA1):c.4710_4740dup (p.Glu1581delinsLeuLeuTer)	2153881466	1410828	672	BRCA1	Hereditary breast ovarian cancer syndrome (AD)
chr17:43082475:T>C	chr17:43082475:T>TA	NM_007294.4(BRCA1):c.4285dup (p.Tyr1429fs)	1555584118	266466	672	BRCA1	Hereditary breast ovarian cancer syndrome (AD)
chr17:43091597:T>C	chr17:43091597:GTGTT>G	NM_007294.4(BRCA1):c.3931_3934del (p.Asn1311fs)	80357864	55054	672	BRCA1	Hereditary breast ovarian cancer syndrome (AD)
chr17:43092552:T>C	chr17:43092552:ATTTAGTT>A	NM_007294.4(BRCA1):c.2973_2979del (p.Lys991fs)	397509030	54735	672	BRCA1	Hereditary breast ovarian cancer syndrome (AD)
chr17:43093578:C>G	chr17:43093578:TC>T	NM_007294.4(BRCA1):c.1953del (p.Lys654fs)	886039986	266206	672	BRCA1	Not found
chr17:43093581:T>G	chr17:43093581:T>TA	NM_007294.4(BRCA1):c.1949dup (p.Lys652fs)	879255480	409311	672	BRCA1	Hereditary breast ovarian cancer syndrome (AD)
chr17:43093676:G>T	chr17:43093676:TG>T	NM_007294.4(BRCA1):c.1855del (p.His619fs)	1567798003	634803	672	BRCA1	Not found
chr17:43093856:CTT>C	chr17:43093856:C>CT	NM_007294.4(BRCA1):c.1674dup (p.Gly559fs)	80357600	417825	672	BRCA1	Not found
chr17:43093961:C>T	chr17:43093961:GC>G	NM_007294.4(BRCA1):c.1570del (p.Ala524fs)	397508886	54296	672	BRCA1	Not found
chr17:43094018:T>C	chr17:43094018:T>TA	NM_007294.4(BRCA1):c.1512dup (p.Lys505Ter)	398122636	91554	672	BRCA1	Hereditary breast ovarian cancer syndrome (AD)
chr17:43094647:T>C	chr17:43094647:GTCTTT>G	NM_007294.4(BRCA1):c.880_884del (p.Lys294fs)	1135401838	431202	672	BRCA1	Hereditary breast ovarian cancer syndrome (AD)
chr17:43094732:A>G	chr17:43094732:GA>G	NM_007294.4(BRCA1):c.799del (p.Ser267fs)	80357724	479251	672	BRCA1	Not found
chr17:50185779:G>A	chr17:50185779:CG>C	NM_000088.4(COL1A1):c.4247del (p.Thr1416fs)	398122835	41469	1277	COL1A1	Osteogenesis imperfecta (AD, AR, XLD)
chr17:50186734:C>T	chr17:50186734:C>CTGGCTCA	NM_000088.4(COL1A1):c.3713_3719dup (p.Gln1240fs)		2731412	1277	COL1A1	Osteogenesis imperfecta (AD, AR, XLD)
chr17:50188096:G>A	chr17:50188096:CG>C	NM_000088.4(COL1A1):c.3261del (p.Gly1088fs)	2144543361	1366528	1277	COL1A1	Osteogenesis imperfecta (AD, AR, XLD)
chr17:50197230:C>T	chr17:50197230:TC>T	NM_000088.3(COL1A1):c.700delG	2144584155	1701983	1277	COL1A1	Osteogenesis imperfecta (AD, AR, XLD)
chr17:50199872:A>T	chr17:50199872:A>ATC	NM_000088.4(COL1A1):c.177_178dup (p.Ile60fs)		2831001	1277	COL1A1	Osteogenesis imperfecta (AD, AR, XLD)
chr17:58206338:A>T	chr17:58206338:A>ACTCCGCATCCTTTTCTTTTTTTTTTTTTTTTTTTTTNNNNNNNNNNTGACCTCGTGATCCGCCCGCCTCGGCCTCCCAAAGTGCTGGGATTACAGGCGTGAGCCACCGCGCCCGGC	NM_017777.4(MKS1):c.1532_1533insGCCGGGCGCGGTGGCTCACGCCTGTAATCCCAGCACTTTGGGAGGCCGAGGCGGGCGGATCACGAGGTCANNNNNNNNNNAAAAAAAAAAAAAAAAAAAAAGAAAAGGATGCGGAG (p.Ser511fs)		2951380	54903	MKS1	Not found
chr17:61859814:A>G	chr17:61859814:CATGCTAAAGCAGAACAAAGTAAGGCTAAGCTTTTTCCACTTCCTGTGGGACTCTCCAACAAACAATGTTGCTTGCTGTTTAATCCTCTGAGAATCTATGAACACAGAAACCAATGAAAATAATAAACATATTAACTTTATAAAGGTCTCTCTCCATCTGAAGTTTAAATAGAACAGCAAGGAAAAGTGAGATTGCACTCCAGGGAACACAACAATAGCAGAAGGAACTCATATTTAGTTAAATCCAAACTGTATTCCTTTACACCTCTCCCTAAGATTATCTTACTAAAATATCAAGCACAAGAGAAGAAATGAAAAGAGGAATCTGTGCCAGAATTATGCAAGCATCAATGATTTCTGTAAAACCAGAATACATTACTACCT…	NM_032043.3(BRIP1):c.-31+498_187del		565330	83990	BRIP1	Fanconi anemia (AR, XLD); Familial cancer of breast (AD)
chr17:80113344:G>A	chr17:80113344:GTGGCCCGGCCCC>TGCGACGTGG	NM_000152.5(GAA):c.2167_2179delinsTGCGACGTGG (p.Val723_Leu727delinsCysAspValVal)	2039292050	932897	2548	GAA	Glycogen storage disease, type II (AR)
chr18:10718209:C>A	chr18:10718209:C>CG	NM_001378183.1(PIEZO2):c.5079dup (p.Asp1694fs)	2143913299	1686064	63895	PIEZO2	Not found
chr18:46601432:C>T	chr18:46601432:AC>A	NM_001384474.1(LOXHD1):c.919del (p.Val307fs)	2144284524	1393232	125336	LOXHD1	Not found
chr19:18596916:T>TCGGTAG	chr19:18596916:CTCGG>C	NM_004750.5(CRLF1):c.828_831del (p.Arg275_Tyr276insTer)		3362860	9244	CRLF1	Not found
chr19:18788426:T>C	chr19:18788426:CTCCGGGCAGCGCAGCTTCTCG>C	NM_000095.3(COMP):c.831_851del (p.Asp277_Pro283del)	2055186059	870879	1311	COMP	Not found
chr19:47839328:C>A	chr19:47839328:TCAAGAACCGGAGGG>T	NM_000554.6(CRX):c.262_275del (p.Phe87_Lys88insTer)	1968160841	938600	1406	CRX	Leber congenital amaurosis (AR)
chr20:3918725:A>T	chr20:3918725:CAT>C	NM_001386393.1(PANK2):c.1261_1262del (p.Met421fs)		2918027	80025	PANK2	Not found
chr20:10645144:T>G	chr20:10645144:CTA>C	NM_000214.3(JAG1):c.2225_2226del (p.Ile742fs)	1555828209	499127	182	JAG1	Not found
chr20:50893606:G>A	chr20:50893606:GTA>ACAG	NM_001282531.3(ADNP):c.1106_1108delinsCTGT (p.Leu369fs)	886039649	265590	23394	ADNP	Not found
chr20:63406986:G>T	chr20:63406986:G>GT	NM_172107.4(KCNQ2):c.2276dup (p.Asn759fs)	2079962041	844836	3785	KCNQ2	Early infantile epileptic encephalopathy with suppression bursts (AD, AR, XLR)
chr20:63408480:C>A	chr20:63408480:GC>G	NM_172107.4(KCNQ2):c.1820del (p.Gly607fs)	1555851513	499739	3785	KCNQ2	Not found
chr21:44287537:C>T	chr21:44287537:GC>G	NM_000383.4(AIRE):c.489del (p.Lys164fs)	746101086	1075365	326	AIRE	Not found
chr21:44293150:T>C	chr21:44293150:CTG>C	NM_000383.4(AIRE):c.1259_1260del (p.Val420fs)	759281545	1401394	326	AIRE	Not found
chr21:46122915:G>GGAAAGGAGA	chr21:46122915:AG>A	NM_001849.4(COL6A2):c.1650del (p.Gly552fs)		2753333	1292	COL6A2	Bethlem myopathy (AD, AR)
chr22:20996723:C>CGTAGTA	chr22:20996723:C>A	NM_006767.4(LZTR1):c.2247C>A (p.Tyr749Ter)	779077819	1457728	8216	LZTR1	Not found
chr22:28695210:C>G	chr22:28695210:CTA>ACTGAAGTGACACTTGAGTCAC	NM_007194.4(CHEK2):c.1290_1292delinsGTGACTCAAGTGTCACTTCAGT (p.His430_Arg431delinsGlnTer)		1769077	11200	CHEK2	Familial cancer of breast (AD)
chr22:28695218:A>G	chr22:28695218:CAGAG>C	NM_007194.4(CHEK2):c.1281_1284del (p.Phe427fs)		1767913	11200	CHEK2	Familial cancer of breast (AD)
chr22:31804889:T>C	chr22:31804889:T>A	NM_001242896.3(DEPDC5):c.1191T>A (p.Tyr397Ter)	1320510912	1418600	9681	DEPDC5	Not found
chr22:31819189:T>C	chr22:31819189:GTC>G	NM_001242896.3(DEPDC5):c.1834_1835del (p.Ser612fs)		2071117	9681	DEPDC5	Not found
chr22:33650618:TG>T	chr22:33650618:T>TG	NM_133642.5(LARGE1):c.156dup (p.Arg53fs)		2806164	9215	LARGE1	Not found
chr22:38145550:C>T	chr22:38145550:TCA>T	NM_003560.4(PLA2G6):c.312_313del (p.Glu105fs)		2839933	8398	PLA2G6	Infantile neuroaxonal dystrophy (AR)
chr22:41178809:C>G	chr22:41178809:GC>G	NM_001429.4(EP300):c.7100del (p.Pro2367fs)	1569122847	6885	2033	EP300	Not found
chr22:50627285:G>C	chr22:50627285:G>A	NM_000487.6(ARSA):c.346C>T (p.Arg116Ter)	761860059	280950	410	ARSA	Metachromatic leukodystrophy (AR)
chr22:50627328:G>T	chr22:50627328:GC>AA	NM_000487.6(ARSA):c.302_303delinsTT (p.Gly101Val)	2146726223	1455794	410	ARSA	Metachromatic leukodystrophy (AR)
chr22:50679147:G>A	chr22:50679147:TG>T	NM_001372044.2(SHANK3):c.957del (p.Ile320fs)	2146772777	1098333	85358	SHANK3	Not found
chr22:50720848:G>A	chr22:50720848:CG>C	NM_001372044.2(SHANK3):c.3243del (p.Leu1082fs)		3383494	85358	SHANK3	Not found
chrX:18603987:C>T	chrX:18603987:C>CG	NM_001323289.2(CDKL5):c.1066dup (p.Ala356fs)	2147160283	1350934	6792	CDKL5	Angelman syndrome (AD)
chrX:32573830:C>A	chrX:32573830:C>T	NM_004006.3(DMD):c.1619G>A (p.Trp540Ter)	1569230406	580058	1756	DMD	Duchenne muscular dystrophy (XLD)
chrX:38285948:CTCT>C	chrX:38285948:CCT>C	NM_001034853.2(RPGR):c.3050_3051del (p.Glu1017fs)		1802374	6103	RPGR	Not found
chrX:49228048:C>A	chrX:49228048:C>T	NM_001256789.3(CACNA1F):c.1106G>A (p.Gly369Asp)	122456133	11614	778	CACNA1F	Not found
chrX:53255971:G>T	chrX:53255971:AG>A	NM_001111125.3(IQSEC2):c.828del (p.Ser277fs)	1556865104	1176938	23096	IQSEC2	Not found
chrX:85978857:C>G	chrX:85978857:C>T	NM_000390.4(CHM):c.224G>A (p.Trp75Ter)	1931440274	1073806	1121	CHM	Not found
chrX:100407919:T>C	chrX:100407919:T>A	NM_001184880.2(PCDH19):c.679A>T (p.Lys227Ter)	1928440191	967751	57526	PCDH19	Not found
chrX:149483175:G>A	chrX:149483175:TG>T	NM_000202.8(IDS):c.1224del (p.Thr409fs)		3255996	3423	IDS	Mucopolysaccharidosis type 2 (XLD)

## Sheet: Pathogenic Likely Pathogenic
IndiGen_VCFid	ClinVarEntry	ClinVarName	SNPsID	ClinVarID	GeneID	Symbol	GenTIGS RGD (Indian Prevalent Conditions & Inheritance Modes)
chr1:62513483:G>T	chr1:62513483:G>A	NM_001367561.1(DOCK7):c.4243C>T (p.Arg1415Ter)		2500750	85440	DOCK7	Not found
chr1:115768329:T>A	chr1:115768329:GT>G	NM_001232.4(CASQ2):c.213del (p.Gln71fs)	786205799	190759	845	CASQ2	Catecholaminergic polymorphic ventricular tachycardia 1 (AD, AR)
chr1:115768445:G>T	chr1:115768445:G>A	NM_001232.4(CASQ2):c.97C>T (p.Arg33Ter)	397507556	41043	845	CASQ2	Catecholaminergic polymorphic ventricular tachycardia 1 (AD, AR)
chr1:197328916:G>A	chr1:197328916:G>T	NM_201253.3(CRB1):c.565G>T (p.Glu189Ter)	1658692554	1398186	23418	CRB1	Retinitis pigmentosa (AD, AR, XLD, MT inheritance); Leber congenital amaurosis (AR)
chr1:197427559:C>G	chr1:197427559:C>T	NM_201253.3(CRB1):c.2234C>T (p.Thr745Met)	28939720	5733	23418	CRB1	Retinitis pigmentosa (AD, AR, XLD, MT inheritance); Leber congenital amaurosis (AR)
chr1:212858591:T>A	chr1:212858591:CTTCCCGGTGAATG>C	NM_014053.4(FLVCR1):c.139_151del (p.Phe47fs)	1358722147	1421856	28982	FLVCR1	Not found
chr1:215674696:G>A	chr1:215674696:G>T	NM_206933.4(USH2A):c.13215C>A (p.Cys4405Ter)	370176892	1073360	7399	USH2A	Retinitis pigmentosa (AD, AR, XLD, MT inheritance)
chr2:31533690:T>C	chr2:31533690:T>G	NM_000348.4(SRD5A2):c.358A>C (p.Thr120Pro)	764433016	582210	6716	SRD5A2	3-Oxo-5 alpha-steroid delta 4-dehydrogenase deficiency (AR)
chr2:46950368:T>A	chr2:46950368:CT>C	NM_020458.4(TTC7A):c.192del (p.Phe64fs)	1476031758	1071145	57217	TTC7A	Multiple gastrointestinal atresias (AR)
chr2:151664793:A>ATTTTTTTATGGTCCTCATATATTTTCTCTTTTTTTGGAGACAGTCTCATTTTTGTTGCCCAGGCTG	chr2:151664793:A>T	NM_001164508.2(NEB):c.5309T>A (p.Leu1770Ter)	2154175437	1455883	4703	NEB	Arthrogryposis multiplex congenita (AD, AR, XLD)
chr2:224557750:T>G	chr2:224557750:T>C	NM_003590.5(CUL3):c.173A>G (p.Tyr58Cys)	1553535841	559557	8452	CUL3	Pseudohypoaldosteronism type 1 (AD, AR)
chr2:227298698:T>C	chr2:227298698:CT>C	NM_000091.5(COL4A3):c.3768del (p.Gly1257fs)		2439376	1285	COL4A3	Not found
chr2:240877534:C>A	chr2:240877534:C>G	NM_000030.3(AGXT):c.847-3C>G	180177286	204169	189	AGXT	Primary hyperoxaluria, type I (AR)
chr3:14168279:G>T	chr3:14168279:G>A	NM_004628.5(XPC):c.514C>T (p.Gln172Ter)		2805968	7508	XPC	xeroderma pigmentosum (AR)
chr3:158652154:C>G	chr3:158652154:C>T	NM_024996.7(GFM1):c.748C>T (p.Arg250Trp)	139430866	30598	85476	GFM1	Hepatoencephalopathy due to combined oxidative phosphorylation defect type 1 (AR)
chr4:145639263:C>G	chr4:145639263:C>T	NM_172250.3(MMAA):c.124C>T (p.Gln42Ter)	758345818	554217	166785	MMAA	Methylmalonic acidemia (AR)
chr4:154744465:C>G	chr4:154744465:C>T	NM_004744.5(LRAT):c.139C>T (p.Arg47Ter)	779996159	817558	9227	LRAT	Not found
chr6:80106772:C>T	chr6:80106772:TCCTGGCGCGGG>T	NM_183050.4(BCKDHB):c.79_89del (p.Pro27fs)	1057516795	370823	594	BCKDHB	Maple syrup urine disease (AR)
chr7:92501998:G>C	chr7:92501998:G>A	NM_000466.3(PEX1):c.2308C>T (p.Gln770Ter)		2677645	5189	PEX1	Zellweger spectrum disorders ()
chr7:92517384:T>C	chr7:92517384:CT>C	NM_000466.3(PEX1):c.1131del (p.Asp378fs)	886043479	286796	5189	PEX1	Peroxisome biogenesis disorder (AR); Zellweger spectrum disorders ()
chr7:92522170:G>C	chr7:92522170:G>A	NM_000466.3(PEX1):c.205C>T (p.Gln69Ter)		1726455	5189	PEX1	Peroxisome biogenesis disorder (AR); Zellweger spectrum disorders ()
chr8:89943297:G>C	chr8:89943297:G>A	NM_002485.5(NBN):c.2140C>T (p.Arg714Ter)	730881864	182737	4683	NBN	Microcephaly, normal intelligence and immunodeficiency (AR)
chr9:35076526:G>A	chr9:35076526:G>GT	NM_004629.2(FANCG):c.981dup (p.Leu328fs)	2131055463	1403140	2189	FANCG	Fanconi anemia (AR, XLD)
chr9:35658031:T>TCACAGA	chr9:35658031:T>TCACAGAG	NC_000009.12:g.35658032_35658038dup		2018263	6023	RMRP	Metaphyseal chondrodysplasia, McKusick type (AR)
chr9:36218201:G>T	chr9:36218201:G>A	NM_005476.7(GNE):c.1915C>T (p.Gln639Ter)	886042195	281593	10020	GNE	GNE myopathy (AD, AR)
chr9:101425510:G>T	chr9:101425510:G>A	NM_000035.4(ALDOB):c.742C>T (p.Gln248Ter)		2675487	229	ALDOB	Hereditary fructosuria (AR)
chr9:101427578:C>G	chr9:101427578:C>T	NM_000035.4(ALDOB):c.444G>A (p.Trp148Ter)	1057516902	370966	229	ALDOB	Hereditary fructosuria (AR)
chr9:131509782:A>G	chr9:131509782:CAG>C	NM_001077365.2(POMT1):c.579_580del (p.Val195fs)	1032439203	817606	10585	POMT1	Limb-girdle muscular dystrophy (AD, AR); Muscular dystrophy-dystroglycanopathy (congenital with brain and eye anomalies), type A1 (AR)
chr9:132311811:G>GGAAT	chr9:132311811:G>A	NM_015046.7(SETX):c.5320C>T (p.Gln1774Ter)	1391764195	1693382	23064	SETX	Amyotrophic lateral sclerosis (AD, AR)
chr11:5225662:A>T	chr11:5225662:A>C	NM_000518.5(HBB):c.380T>G (p.Val127Gly)	33925391	15483	3043	HBB	beta Thalassemia (AD, AR)
chr11:61951945:C>CA	chr11:61951945:C>T	NM_004183.4(BEST1):c.139C>T (p.Arg47Cys)	765333778	305117	7439	BEST1	Not found
chr11:64757780:T>G	chr11:64757780:CTG>C	NM_005609.4(PYGM):c.658_659del (p.Gln220fs)	766199191	1193689	5837	PYGM	Glycogen storage disease, type V (AR)
chr11:108267310:C>A	chr11:108267310:GCA>G	NM_000051.4(ATM):c.2606_2607del (p.Ala869fs)	1057516944	371020	472	ATM	Ataxia-telangiectasia syndrome (AR)
chr11:108365142:C>A	chr11:108365142:C>T	NM_000051.4(ATM):c.8911C>T (p.Gln2971Ter)	1565607653	582761	472	ATM	Ataxia-telangiectasia syndrome (AR); Familial cancer of breast (AD)
chr13:51974379:G>A	chr13:51974379:TG>T	NM_000053.4(ATP7B):c.841del (p.Gln281fs)		2679824	540	ATP7B	Wilson disease (AR)
chr13:100089159:T>A	chr13:100089159:CT>C	NM_000282.4(PCCA):c.39del (p.Ala14fs)	1593996563	813433	5095	PCCA	Propionic acidemia (AR)
chr14:77025671:C>T	chr14:77025671:GC>G	NM_024496.4(IRF2BPL):c.2122del (p.Ala708fs)	1566785444	584452	64207	IRF2BPL	Not found
chr14:87968335:G>T	chr14:87968335:G>A	NM_000153.4(GALC):c.908C>T (p.Ser303Phe)	756352952	280957	2581	GALC	Galactosylceramide beta-galactosidase deficiency (AR)
chr15:34238297:C>T	chr15:34238297:C>CA	NM_001365088.1(SLC12A6):c.2736dup (p.Val913fs)		2678765	9990	SLC12A6	Agenesis of the corpus callosum with peripheral neuropathy (AR)
chr15:71811590:CG>C	chr15:71811590:C>T	NM_014249.4(NR2E3):c.226C>T (p.Arg76Trp)	104894492	5529	10002	NR2E3	Retinitis pigmentosa (AD, AR, XLD, MT inheritance)
chr16:172981:C>T	chr16:172981:GC>G	NM_000517.6(HBA2):c.69del (p.Glu24fs)	1270810159	439123	3040	HBA2	alpha Thalassemia (AR)
chr16:173484:T>G	chr16:173484:T>C	NM_000517.6(HBA2):c.313T>C (p.Cys105Arg)	1263969213	804215	3040	HBA2	alpha Thalassemia (AR)
chr16:56879147:C>T	chr16:56879147:GCTGGC>G	NM_001126108.2(SLC12A3):c.1258_1262del (p.Ala420fs)	2144711571	1383910	6559	SLC12A3	Familial hypokalemia-hypomagnesemia (AR)
chr16:81090603:G>C	chr16:81090603:G>A	NM_004483.5(GCSH):c.226C>T (p.Gln76Ter)	769222264	265683	2653	GCSH	Not found
chr16:89738895:GAGA>G	chr16:89738895:G>C	NM_000135.4(FANCA):c.4247C>G (p.Ser1416Ter)	940187828	550725	2175	FANCA	Fanconi anemia (AR, XLD)
chr16:89740839:A>C	chr16:89740839:AAGG>A	NM_000135.4(FANCA):c.3791_3793del (p.Ser1264del)	1183256870	1066827	2175	FANCA	Fanconi anemia (AR, XLD)
chr16:89810953:A>G	chr16:89810953:A>AG	NM_000135.4(FANCA):c.401dup (p.Val135fs)	1555575253	558097	2175	FANCA	Fanconi anemia (AR, XLD)
chr17:6623016:G>C	chr17:6623016:G>A	NM_014804.3(KIAA0753):c.970C>T (p.Arg324Ter)	746068882	428613	9851	KIAA0753	Jeune thoracic dystrophy ()
chr17:7675995:G>T	chr17:7675995:G>C	NM_000546.6(TP53):c.374C>G (p.Thr125Arg)	786201057	376667	7157	TP53	Li-Fraumeni syndrome (AD)
chr17:31182594:C>T	chr17:31182594:TCTC>T	NM_001042492.3(NF1):c.819_821del (p.Leu274del)	2143786045	1333709	4763	NF1	Neurofibromatosis type 1 (AD)
chr17:43057091:G>A	chr17:43057091:GTGGTTT>CTCGCTTTGGAC	NM_007294.4(BRCA1):c.5232_5238delinsGTCCAAAGCGAG (p.Asn1745fs)	483353071	449982	672	BRCA1	Hereditary breast ovarian cancer syndrome (AD)
chr17:47946669:C>A	chr17:47946669:C>T	NM_018129.4(PNPO):c.673C>T (p.Arg225Cys)	769266169	206450	55163	PNPO	Pyridoxal phosphate-responsive seizures (AR)
chr17:50198171:G>A	chr17:50198171:AG>A	NM_000088.4(COL1A1):c.578del (p.Pro193fs)	1598300304	1187630	1277	COL1A1	Osteogenesis imperfecta (AD, AR, XLD)
chr17:75763384:AC>A	chr17:75763384:A>AC	NM_000154.2(GALK1):c.410dup (p.Gly138fs)	767329054	558402	2584	GALK1	Deficiency of galactokinase (AR)
chr19:39500629:C>CTTTCTCTTG	chr19:39500629:TCATCATCGAAACC>T	NM_203486.3(DLL3):c.366_378del (p.Ile123fs)	2079604821	1324231	10683	DLL3	Spondylocostal dysostosis (AR)
chr22:20990526:G>GT	chr22:20990526:G>C	NM_006767.4(LZTR1):c.791+1G>C	148031742	1484880	8216	LZTR1	Schwannomatosis (AD)
chr22:20994970:T>C	chr22:20994970:T>TGA	NM_006767.4(LZTR1):c.1887_1888insAG (p.Arg630fs)	1924776706	1319827	8216	LZTR1	Not found

## Sheet: Conflicting Pathogenicity 
IndiGen_VCFid	ClinVarEntry	ClinVarName	SNPsID	ClinVarID	GeneID	Symbol	GenTIGS RGD (Indian Prevalent Conditions & Inheritance Modes)
chr1:2406785:G>T	chr1:2406785:G>A	NM_002617.4(PEX10):c.711C>T (p.Tyr237=)	761005209	296276	5192	PEX10	Peroxisome biogenesis disorder (AR)
chr1:15442522:G>T	chr1:15442522:TG>T	NM_007272.3(CTRC):c.308del (p.Gly103fs)	773119534	618049	11330	CTRC	Hereditary pancreatitis (AD)
chr1:16055462:G>T	chr1:16055462:G>A	NM_000085.5(CLCNKB):c.1784G>A (p.Arg595Gln)	149940233	1368982	1188	CLCNKB	Not found
chr1:34785064:G>T	chr1:34785064:G>A	NM_024009.3(GJB3):c.302G>A (p.Arg101Gln)	765605645	1402757	2707	GJB3	Autosomal recessive nonsyndromic hearing loss 1A (AR, Digenic dominant)
chr1:45334504:A>C	chr1:45334504:A>G	NM_001048174.2(MUTYH):c.2T>C (p.Met1Thr)	201163858	406849	4595	MUTYH	Familial adenomatous polyposis (AD, AR)
chr1:155293348:A>T	chr1:155293348:A>C	NM_000298.6(PKLR):c.1270-5T>G		2434890	5313	PKLR	Not found
chr1:155900402:C>A	chr1:155900402:C>T	NM_006912.6(RIT1):c.646G>A (p.Asp216Asn)	545031201	1354441	6016	RIT1	Noonan syndrome (AD)
chr1:156880071:G>T	chr1:156880071:G>A	NM_002529.4(NTRK1):c.2119G>A (p.Glu707Lys)	747855434	526718	4914	NTRK1	Hereditary insensitivity to pain with anhidrosis (AR)
chr1:197328898:T>G	chr1:197328898:T>C	NM_201253.3(CRB1):c.547T>C (p.Cys183Arg)	1658691162	866194	23418	CRB1	Retinitis pigmentosa (AD, AR, XLD, MT inheritance); Leber congenital amaurosis (AR)
chr1:201085044:G>A	chr1:201085044:G>T	NM_000069.3(CACNA1S):c.11513C>A	200273802	1648219	779	CACNA1S	Hypokalemic periodic paralysis, type 1 (AD)
chr1:237374804:C>G	chr1:237374804:C>T	NM_001035.3(RYR2):c.463+9C>T	559545973	384282	6262	RYR2	Catecholaminergic polymorphic ventricular tachycardia 1 (AD, AR)
chr1:237614790:C>A	chr1:237614790:C>T	NM_001035.3(RYR2):c.5662C>T (p.Arg1888Trp)	1006109370	1315719	6262	RYR2	Catecholaminergic polymorphic ventricular tachycardia 1 (AD, AR); Arrhythmogenic right ventricular dysplasia 2 (AD, AR)
chr2:29071171:T>G	chr2:29071171:T>TG	NM_001029883.3(PCARE):c.3090dup (p.Ser1031fs)	1558488002	632360	388939	PCARE	Retinitis pigmentosa (AD, AR, XLD, MT inheritance)
chr2:31373872:C>T	chr2:31373872:C>G	NM_000379.4(XDH):c.1686+1G>C	148412639	505602	7498	XDH	Xanthinuria type II (AR)
chr2:39022782:G>A	chr2:39022782:G>T	NM_005633.4(SOS1):c.1646C>A (p.Thr549Lys)	730881046	181553	6654	SOS1	Not found
chr2:43819995:G>T	chr2:43819995:G>A	NM_022436.3(ABCG5):c.1569C>T (p.Ile523=)	376969021	336037	64240	ABCG5	Sitosterolemia (AR)
chr2:44312726:C>A	chr2:44312726:C>T	NM_000341.4(SLC3A1):c.1473C>T (p.Ala491=)	144065614	725403	6519	SLC3A1	Cystinuria (AD, AR)
chr2:47471024:A>G	chr2:47471024:A>C	NM_000251.3(MSH2):c.1721A>C (p.Gln574Pro)	1667078647	950312	4436	MSH2	Lynch syndrome (AD)
chr2:47795938:G>A	chr2:47795938:G>C	NM_000179.3(MSH6):c.502G>C (p.Ala168Pro)	1333393611	1015876	2956	MSH6	Lynch syndrome (AD)
chr2:47798663:G>C	chr2:47798663:G>A	NM_000179.3(MSH6):c.680G>A (p.Ser227Asn)	587779317	182610	2956	MSH6	Lynch syndrome (AD)
chr2:71526359:C>A	chr2:71526359:C>T	NM_001130987.2(DYSF):c.1276+13C>T	373530549	336948	8291	DYSF	Qualitative or quantitative defects of dysferlin (AR); Limb-girdle muscular dystrophy (AD, AR); Miyoshi muscular dystrophy (AR)
chr2:151678027:G>T	chr2:151678027:G>A	NM_001164508.2(NEB):c.3416C>T (p.Thr1139Met)	181244403	331520	4703	NEB	Not found
chr2:151692103:G>T	chr2:151692103:G>C	NM_001164508.2(NEB):c.2062C>G (p.Pro688Ala)	750276279	576848	4703	NEB	Not found
chr2:165917479:C>A	chr2:165917479:C>G	NM_024753.5(TTC21B):c.1677G>C (p.Val559=)	149842503	700527	79809	TTC21B	Nephronophthisis (AR); Jeune thoracic dystrophy ()
chr2:178537923:C>T	chr2:178537923:C>A	NM_001267550.2(TTN):c.99290-6G>T	727504987	179609	7273	TTN	Limb-girdle muscular dystrophy (AD, AR)
chr2:178549337:G>T	chr2:178549337:G>GCTTTT	NM_001267550.2(TTN):c.92284_92288dup (p.Ser30763fs)	756367933	223354	7273	TTN	Limb-girdle muscular dystrophy (AD, AR)
chr2:178573140:C>CAGTACCTATATACAGATTCTATCTTCAGCATA	chr2:178573140:C>T	NM_001267550.2(TTN):c.72992G>A (p.Arg24331His)	755174224	535597	7273	TTN	Limb-girdle muscular dystrophy (AD, AR)
chr2:178702530:C>G	chr2:178702530:C>T	NM_001267550.2(TTN):c.30357G>A (p.Glu10119=)	1560501974	594113	7273	TTN	Limb-girdle muscular dystrophy (AD, AR)
chr2:178717729:C>A	chr2:178717729:C>T	NM_001267550.2(TTN):c.25145G>A (p.Arg8382His)	199598066	203334	7273	TTN	Not found
chr2:178731759:C>G	chr2:178731759:C>T	NM_001267550.2(TTN):c.17116G>A (p.Glu5706Lys)	376593556	504547	7273	TTN	Limb-girdle muscular dystrophy (AD, AR)
chr2:178733471:T>C	chr2:178733471:T>A	NM_001267550.2(TTN):c.15822A>T (p.Ala5274=)	779456916	282518	7273	TTN	Limb-girdle muscular dystrophy (AD, AR)
chr2:188994594:C>A	chr2:188994594:C>T	NM_000090.4(COL3A1):c.1347C>T (p.Arg449=)	755731385	899074	1281	COL3A1	Not found
chr2:189007569:C>A	chr2:189007569:C>G	NM_000090.4(COL3A1):c.3325C>G (p.Arg1109Gly)	112371422	199742	1281	COL3A1	Not found
chr2:189068878:C>T	chr2:189068878:C>A	NM_000393.5(COL5A2):c.1165G>T (p.Ala389Ser)		1912334	1290	COL5A2	Not found
chr2:227276495:A>T	chr2:227276495:A>C	NM_000091.5(COL4A3):c.2020+18A>C	374992426	632777	1285	COL4A3	Not found
chr2:237334707:C>A	chr2:237334707:C>T	NM_004369.4(COL6A3):c.9148G>A (p.Ala3050Thr)	114596320	335097	1293	COL6A3	Bethlem myopathy (AD, AR)
chr2:237354913:G>A	chr2:237354913:G>T	NM_004369.4(COL6A3):c.6613C>A (p.Pro2205Thr)	748768672	476548	1293	COL6A3	Bethlem myopathy (AD, AR)
chr2:237378989:G>C	chr2:237378989:G>A	NM_004369.4(COL6A3):c.2144C>T (p.Ser715Leu)	780115806	639334	1293	COL6A3	Bethlem myopathy (AD, AR)
chr3:4627878:C>A	chr3:4627878:C>T	NM_001378452.1(ITPR1):c.279C>T (p.His93=)	371299264	388806	3708	ITPR1	Not found
chr3:8745655:G>T	chr3:8745655:G>A	NM_033337.3(CAV3):c.244G>A (p.Val82Ile)	112626848	279733	859	CAV3	Long QT syndrome (AD)
chr3:10141868:C>G	chr3:10141868:C>A	NM_000551.4(VHL):c.21C>A (p.Asn7Lys)	1060503561	411973	7428	VHL	Von Hippel-Lindau syndrome (AD)
chr3:10141874:C>T	chr3:10141874:C>A	NM_000551.4(VHL):c.27C>A (p.Asp9Glu)	1017141110	411975	7428	VHL	Von Hippel-Lindau syndrome (AD)
chr3:14135200:G>T	chr3:14135200:G>A	NM_024334.3(TMEM43):c.748G>A (p.Gly250Ser)	371797765	466423	79188	TMEM43	Not found
chr3:37004467:G>A	chr3:37004467:G>T	NM_000249.4(MLH1):c.373G>T (p.Ala125Ser)		1734470	4292	MLH1	Lynch syndrome (AD)
chr3:58154823:G>T	chr3:58154823:G>A	NM_001457.4(FLNB):c.6667G>A (p.Ala2223Thr)		1963900	2317	FLNB	Not found
chr3:122284970:A>T	chr3:122284970:A>G	NM_000388.4(CASR):c.3016A>G (p.Thr1006Ala)	1381478610	860373	846	CASR	Autosomal dominant hypocalcemia (AD); Bartter syndrome (AD, AR, XLD)
chr4:6300947:C>G	chr4:6300947:C>T	NM_006005.3(WFS1):c.1152C>T (p.Phe384=)	149846741	178589	7466	WFS1	Wolfram syndrome (AR)
chr4:15478791:GC>G	chr4:15478791:G>A	NM_001378615.1(CC2D2A):c.108G>A (p.Gln36=)	886044284	289830	57545	CC2D2A	Joubert syndrome (AR, XLD)
chr4:15601288:G>A	chr4:15601288:G>C	NM_001378615.1(CC2D2A):c.4726G>C (p.Asp1576His)	1064794798	420928	57545	CC2D2A	Not found
chr4:78464590:G>C	chr4:78464590:G>A	NM_025074.7(FRAS1):c.7029+7G>A	183687186	597376	80144	FRAS1	Fraser syndrome (AR)
chr4:169479406:G>T	chr4:169479406:G>A	NM_001199397.3(NEK1):c.2136C>T (p.Gly712=)	760404694	902345	4750	NEK1	Short-rib thoracic dysplasia 6 with or without polydactyly (AR, Digenic recessive)
chr5:1255402:T>C	chr5:1255402:T>A	NM_198253.3(TERT):c.3042A>T (p.Ala1014=)	1337149388	759269	7015	TERT	Dyskeratosis congenita (AD, AR, XLD)
chr5:13762809:G>C	chr5:13762809:G>A	NM_001369.3(DNAH5):c.10194C>T (p.Arg3398=)	371663826	696217	1767	DNAH5	Primary ciliary dyskinesia (AD, AR, XLD)
chr5:53109716:CACAGCGGCACCATCCCGCCTAGG>C	chr5:53109716:C>T	NM_176806.4(MOCS2):c.14G>A (p.Cys5Tyr)	572637154	353884	4338	MOCS2	Sulfite oxidase deficiency (AR)
chr5:55226950:G>A	chr5:55226950:G>T	NM_001190787.3(MCIDAS):c.1219C>A	181955833	1574564	345643	MCIDAS	Primary ciliary dyskinesia (AD, AR, XLD)
chr5:78969030:G>C	chr5:78969030:G>A	NM_000046.5(ARSB):c.475C>T (p.Arg159Cys)	202134230	1195895	411	ARSB	Mucopolysaccharidosis type 6 (AR)
chr5:90675288:C>A	chr5:90675288:C>T	NM_032119.4(ADGRV1):c.5156C>T (p.Ala1719Val)	376126357	849359	84059	ADGRV1	Not found
chr5:90788285:C>G	chr5:90788285:C>T	NM_032119.4(ADGRV1):c.13868C>T (p.Ser4623Phe)	766619723	906561	84059	ADGRV1	Usher syndrome (AR)
chr5:112707715:C>G	chr5:112707715:C>A	NM_001127511.3(APC):c.-3C>A	771410311	560803	324	APC	Familial adenomatous polyposis (AD, AR)
chr5:112841613:T>A	chr5:112841613:T>C	NM_000038.6(APC):c.6019T>C (p.Tyr2007His)	745811356	411501	324	APC	Familial adenomatous polyposis (AD, AR)
chr5:149860929:C>T	chr5:149860929:C>A	NM_000440.3(PDE6A):c.2549G>T (p.Gly850Val)	138315990	351980	5145	PDE6A	Retinitis pigmentosa (AD, AR, XLD, MT inheritance)
chr5:156765053:A>AGG	chr5:156765053:A>G	NM_000337.6(SGCD):c.*5663A>G	151214419	352408	6444	SGCD	Limb-girdle muscular dystrophy (AD, AR)
chr6:7580095:G>T	chr6:7580095:G>A	NM_004415.4(DSP):c.3905G>A (p.Arg1302His)	760691999	518476	1832	DSP	Not found
chr6:7581181:T>C	chr6:7581181:T>G	NM_004415.4(DSP):c.4991T>G (p.Leu1664Arg)	746139953	1347473	1832	DSP	Not found
chr6:39925795:G>C	chr6:39925795:G>A	NM_001358530.2(MOCS1):c.301C>T (p.Leu101=)	111640560	905835	4337	MOCS1	Sulfite oxidase deficiency (AR)
chr6:42698143:C>G	chr6:42698143:C>T	NM_000322.5(PRPH2):c.*152G>A	113384495	909688	5961	PRPH2	Retinitis pigmentosa (AD, AR, XLD, MT inheritance)
chr6:43614446:A>G	chr6:43614446:A>T	NM_006502.3(POLH):c.2031A>T (p.Val677=)	746206386	908834	5429	POLH	xeroderma pigmentosum (AR)
chr6:64912614:G>T	chr6:64912614:G>A	NM_001142800.2(EYS):c.2511C>T (p.Cys837=)	999155902	493437	346007	EYS	Not found
chr6:75101628:G>A	chr6:75101628:G>C	NM_004370.6(COL12A1):c.8495C>G (p.Pro2832Arg)	779184954	574912	1303	COL12A1	Bethlem myopathy (AD, AR)
chr6:129369910:C>G	chr6:129369910:C>T	NM_000426.4(LAMA2):c.4879C>T (p.Arg1627Trp)		2193523	3908	LAMA2	LAMA2-related muscular dystrophy (AR)
chr6:135429867:C>A	chr6:135429867:C>T	NM_001134831.2(AHI1):c.2492+15G>A	535243555	260848	54806	AHI1	Joubert syndrome (AR, XLD)
chr7:4790698:CGGT>C	chr7:4790698:C>T	NM_014855.3(AP5Z1):c.1964C>T (p.Ser655Leu)	61750324	360343	9907	AP5Z1	Hereditary spastic paraplegia (AD, AR, XLD)
chr7:5528058:G>C	chr7:5528058:G>A	NM_001101.5(ACTB):c.930C>T (p.Ala310=)	34792388	498078	60	ACTB	Not found
chr7:21690872:C>G	chr7:21690872:C>T	NM_001277115.2(DNAH11):c.6032C>T (p.Ala2011Val)		1751192	8701	DNAH11	Primary ciliary dyskinesia (AD, AR, XLD)
chr7:21867885:C>G	chr7:21867885:C>T	NM_001277115.2(DNAH11):c.11717C>T (p.Ala3906Val)	200664169	971912	8701	DNAH11	Primary ciliary dyskinesia (AD, AR, XLD)
chr7:92040901:A>G	chr7:92040901:A>C	NM_005751.5(AKAP9):c.4917+3A>C	200730225	508773	10142	AKAP9	Long QT syndrome (AD)
chr7:92105709:G>A	chr7:92105709:G>C	NM_005751.5(AKAP9):c.11362G>C (p.Val3788Leu)	199527737	191532	10142	AKAP9	Long QT syndrome (AD)
chr7:105547053:G>C	chr7:105547053:G>A	NM_021930.6(RINT1):c.659G>A (p.Trp220Ter)	1790697157	1018897	60561	RINT1	Not found
chr7:116700147:G>C	chr7:116700147:G>A	NM_000245.4(MET):c.1063G>A (p.Glu355Lys)	561295443	219769	4233	MET	Papillary renal cell carcinoma (AD)
chr7:117610591:C>A	chr7:117610591:C>T	NM_000492.4(CFTR):c.3061C>T (p.Pro1021Ser)	397508491	53643	1080	CFTR	Not found
chr7:117627570:G>C	chr7:117627570:G>A	NM_000492.4(CFTR):c.3517G>A (p.Gly1173Ser)	368393738	497599	1080	CFTR	Hereditary pancreatitis (AD)
chr7:143351784:C>A	chr7:143351784:AC>A	NM_000083.3(CLCN1):c.2789del (p.Pro930fs)	749552056	871783	1180	CLCN1	Congenital myotonia, autosomal dominant form (AD)
chr7:146116894:C>T	chr7:146116894:C>A	NM_014141.6(CNTNAP2):c.18C>A (p.Arg6=)	748908765	240883	26047	CNTNAP2	Not found
chr7:150948431:T>A	chr7:150948431:T>C	NM_000238.4(KCNH2):c.2692+13A>G	761584506	1237161	3757	KCNH2	Not found
chr8:18075578:C>A	chr8:18075578:C>T	NM_177924.5(ASAH1):c.88G>A (p.Asp30Asn)	200758704	692296	427	ASAH1	Farber lipogranulomatosis (AR); Arthrogryposis multiplex congenita (AD, AR, XLD); Fetal akinesia deformation sequence 1 (AR)
chr8:31157448:C>G	chr8:31157448:C>A	NM_000553.6(WRN):c.3900C>A (p.Pro1300=)	138886038	412688	7486	WRN	Werner syndrome (AR)
chr8:67105943:A>T	chr8:67105943:A>G	NM_001382391.1(CSPP1):c.1061A>G (p.Asp354Gly)	146127619	579663	79848	CSPP1	Joubert syndrome (AR, XLD)
chr8:143921538:G>C	chr8:143921538:G>A	NM_201384.3(PLEC):c.8283C>T (p.Pro2761=)	533602337	497192	5339	PLEC	Epidermolysis bullosa simplex 5B, with muscular dystrophy (AR); Epidermolysis bullosa simplex 5C, with pyloric atresia (AR); Epidermolysis bullosa simplex with nail dystrophy (AR)
chr8:143923530:CGCCTGTGCCTGAGCCCGG>C	chr8:143923530:C>T	NM_201384.3(PLEC):c.6399G>A (p.Ala2133=)	375489890	497052	5339	PLEC	Epidermolysis bullosa simplex 5B, with muscular dystrophy (AR); Epidermolysis bullosa simplex 5C, with pyloric atresia (AR); Epidermolysis bullosa simplex with nail dystrophy (AR)
chr9:34647978:C>CTT	chr9:34647978:C>T	NM_000155.4(GALT):c.507+17C>T	747136664	495678	2592	GALT	Not found
chr9:77283639:A>T	chr9:77283639:A>G	NM_033305.3(VPS13A):c.3328A>G (p.Ile1110Val)		2162356	23230	VPS13A	Not found
chr9:95445261:C>CCTGATCTTAAAGAAAAAGCATTCAGTCTTTAAATAA	chr9:95445261:C>T	NM_000264.5(PTCH1):c.*1132G>A	572803728	914696	5727	PTCH1	Not found
chr9:95447440:G>C	chr9:95447440:G>A	NM_000264.5(PTCH1):c.3816C>T (p.Pro1272=)	369295226	215700	5727	PTCH1	Not found
chr9:95449918:T>A	chr9:95449918:T>G	NM_000264.5(PTCH1):c.3472A>C (p.Ile1158Leu)	368636457	1414045	5727	PTCH1	Not found
chr9:95508291:G>C	chr9:95508291:G>A	NM_000264.5(PTCH1):c.71C>T (p.Pro24Leu)	767973616	570113	5727	PTCH1	Not found
chr9:116699705:G>C	chr9:116699705:G>A	NM_012210.4(TRIM32):c.*1G>A	142781513	95493	22954	TRIM32	Not found
chr9:128632799:C>G	chr9:128632799:C>T	NM_001130438.3(SPTAN1):c.7161-9C>T	187613754	139316	6709	SPTAN1	Early infantile epileptic encephalopathy with suppression bursts (AD, AR, XLR)
chr9:132264486:G>T	chr9:132264486:G>A	NM_015046.7(SETX):c.7787C>T (p.Ala2596Val)	200507089	365340	23064	SETX	Hereditary spastic paraplegia (AD, AR, XLD)
chr9:132311809:C>CT	chr9:132311809:C>A	NM_015046.7(SETX):c.5322G>T (p.Gln1774His)	771691157	444782	23064	SETX	Amyotrophic lateral sclerosis (AD, AR)
chr9:133636536:G>C	chr9:133636536:G>A	NM_000787.4(DBH):c.165G>A (p.Pro55=)	139591190	718866	1621	DBH	Orthostatic hypotension 1 (AR)
chr9:137728461:C>T	chr9:137728461:C>G	NM_024757.5(EHMT1):c.755C>G (p.Pro252Arg)	775614771	573446	79813	EHMT1	Kleefstra syndrome (AD)
chr9:137744014:A>AGCAGGCGCGCGCGCGGCGAGACCTTCTTGGTCAGGTCCTCGATCAGTCCCGAGGCGAAGGCCGGGATGCC	chr9:137744014:A>G	NM_024757.5(EHMT1):c.1094A>G (p.Glu365Gly)	797045552	210916	79813	EHMT1	Kleefstra syndrome (AD)
chr10:47348604:C>G	chr10:47348604:C>T	NM_002900.3(RBP3):c.120C>T (p.Cys40=)	373417235	722675	5949	RBP3	Retinitis pigmentosa (AD, AR, XLD, MT inheritance)
chr10:47348783:C>G	chr10:47348783:C>T	NM_002900.3(RBP3):c.299C>T (p.Pro100Leu)	143076262	597526	5949	RBP3	Not found
chr10:54664255:C>G	chr10:54664255:C>T	NM_001384140.1(PCDH15):c.8G>A (p.Arg3Gln)	372085398	877492	65217	PCDH15	Usher syndrome (AR); Retinitis pigmentosa (AD, AR, XLD, MT inheritance)
chr10:71712825:G>C	chr10:71712825:G>A	NM_022124.6(CDH23):c.3369+12G>A	187975106	300424	64072	CDH23	Usher syndrome (AR); Retinitis pigmentosa (AD, AR, XLD, MT inheritance); Meniere disease (AD)
chr11:17531455:C>A	chr11:17531455:C>T	NM_153676.4(USH1C):c.192G>A (p.Pro64=)	1040470628	797611	10083	USH1C	Usher syndrome (AR)
chr11:46896856:C>G	chr11:46896856:C>T	NM_002334.4(LRP4):c.922+13G>A	771013783	304893	4038	LRP4	Cenani-Lenz syndactyly syndrome (AR); Sclerosteosis (AR)
chr11:47346280:C>A	chr11:47346280:C>T	NM_000256.3(MYBPC3):c.1017G>A (p.Gln339=)		2442864	4607	MYBPC3	Not found
chr11:62690839:C>A	chr11:62690839:C>T	NM_001122955.4(BSCL2):c.1101G>A (p.Pro367=)	746737457	543290	26580	BSCL2	Charcot-Marie-Tooth disease (AD, AR, XLR, XLD)
chr11:78465908:T>C	chr11:78465908:T>G	NM_024678.6(NARS2):c.1132A>C (p.Met378Leu)	762479722	729864	79731	NARS2	Not found
chr11:103128987:A>G	chr11:103128987:A>T	NM_001377.3(DYNC2H1):c.1935A>T (p.Ala645=)	368061315	281771	79659	DYNC2H1	Jeune thoracic dystrophy ()
chr11:108251826:T>C	chr11:108251826:GT>G	NM_000051.4(ATM):c.1608-8del	1064794419	420333	472	ATM	Ataxia-telangiectasia syndrome (AR); Familial cancer of breast (AD)
chr11:108319947:CT>C	chr11:108319947:C>G	NM_000051.4(ATM):c.6348-7C>G	2085074288	923876	472	ATM	Ataxia-telangiectasia syndrome (AR)
chr11:128840217:G>T	chr11:128840217:G>A	NM_153766.3(KCNJ1):c.27C>T (p.Val9=)	759301135	877184	3758	KCNJ1	Bartter disease type 2 (AR)
chr12:896125:G>T	chr12:896125:G>A	NM_018979.4(WNK1):c.5638G>A (p.Ala1880Thr)	72650763	705291	65125	WNK1	Pseudohypoaldosteronism type 2 (AD)
chr12:6071348:T>G	chr12:6071348:T>TG	NM_000552.5(VWF):c.1110-6dup	534403271	507028	7450	VWF	Not found
chr12:6362100:C>T	chr12:6362100:C>A	NM_001038.6(SCNN1A):c.826G>T (p.Gly276Cys)	759933475	310148	6337	SCNN1A	Pseudohypoaldosteronism type 1 (AD, AR)
chr12:8868263:A>G	chr12:8868263:A>C	NM_144670.6(A2ML1):c.3967A>C (p.Asn1323His)	200176373	696031	144568	A2ML1	Not found
chr12:49043368:G>A	chr12:49043368:G>T	NM_003482.4(KMT2D):c.5528C>A (p.Thr1843Lys)	376180339	1614887	8085	KMT2D	Kabuki syndrome (AD)
chr12:57490333:C>G	chr12:57490333:C>T	NM_004990.4(MARS1):c.617C>T (p.Pro206Leu)	138776588	542171	4141	MARS1	Charcot-Marie-Tooth disease (AD, AR, XLR, XLD)
chr12:88080402:T>C	chr12:88080402:T>G	NM_025114.4(CEP290):c.5013-7A>C	762217156	197045	80184	CEP290	Joubert syndrome (AR, XLD); Nephronophthisis (AR)
chr12:109788466:G>T	chr12:109788466:G>A	NM_021625.5(TRPV4):c.2142C>T (p.Leu714=)	751939888	1702503	59341	TRPV4	Charcot-Marie-Tooth disease (AD, AR, XLR, XLD)
chr12:110911067:G>C	chr12:110911067:G>A	NM_000432.4(MYL2):c.*10C>T	193922452	36647	4633	MYL2	Not found
chr13:23333110:A>AAGAAACAT	chr13:23333110:A>G	NM_014363.6(SACS):c.10766T>C (p.Ile3589Thr)		1806976	26278	SACS	Hereditary spastic paraplegia (AD, AR, XLD); Charlevoix-Saguenay spastic ataxia (AR)
chr13:32326118:G>T	chr13:32326118:G>A	NM_000059.4(BRCA2):c.443G>A (p.Cys148Tyr)	1204909245	926098	675	BRCA2	Hereditary breast ovarian cancer syndrome (AD)
chr13:32333141:C>CAAA	chr13:32333141:C>A	NM_000059.4(BRCA2):c.1663C>A (p.Pro555Thr)	876660590	233715	675	BRCA2	Not found
chr13:32337898:A>G	chr13:32337898:A>C	NM_000059.4(BRCA2):c.3543A>C (p.Gln1181His)	2072483286	933760	675	BRCA2	Hereditary breast ovarian cancer syndrome (AD)
chr13:32339274:A>C	chr13:32339274:A>G	NM_000059.4(BRCA2):c.4919A>G (p.His1640Arg)	373483754	491287	675	BRCA2	Hereditary breast ovarian cancer syndrome (AD)
chr13:32341182:C>A	chr13:32341182:C>T	NM_000059.4(BRCA2):c.6827C>T (p.Pro2276Leu)	748541466	1037254	675	BRCA2	Hereditary breast ovarian cancer syndrome (AD)
chr13:32346808:T>TCC	chr13:32346808:T>C	NM_000059.4(BRCA2):c.69389T>C	2137541081	1329047	675	BRCA2	Hereditary breast ovarian cancer syndrome (AD)
chr13:36872706:G>A	chr13:36872706:G>C	NM_001127217.3(SMAD9):c.622C>G (p.His208Asp)		2157435	4093	SMAD9	Pulmonary arterial hypertension (AD)
chr13:51937663:AC>A	chr13:51937663:A>C	NM_000053.4(ATP7B):c.3716T>G (p.Val1239Gly)	374628199	456557	540	ATP7B	Wilson disease (AR)
chr13:100330561:G>A	chr13:100330561:G>T	NM_000282.4(PCCA):c.1430G>T (p.Gly477Val)	776355907	550273	5095	PCCA	Propionic acidemia (AR)
chr14:50628428:T>C	chr14:50628428:T>TA	NM_015915.5(ATL1):c.1519dup (p.Ile507fs)	863223314	21528	51062	ATL1	Hereditary spastic paraplegia (AD, AR, XLD)
chr14:50912167:G>T	chr14:50912167:G>A	NM_002863.5(PYGL):c.1757C>T (p.Thr586Met)	144989341	313323	5836	PYGL	Glycogen storage disease, type V (AR)
chr14:58427638:G>C	chr14:58427638:G>A	NM_001244189.2(KIAA0586):c.9+1G>A	1490434047	992350	9786	KIAA0586	Joubert syndrome (AR, XLD)
chr14:64051889:G>C	chr14:64051889:G>A	NM_182914.3(SYNE2):c.7976G>A (p.Arg2659Gln)	199561218	197605	23224	SYNE2	Emery-Dreifuss muscular dystrophy (XLD)
chr15:44660437:T>G	chr15:44660437:T>C	NM_025137.4(SPG11):c.437A>G (p.Asp146Gly)	182535774	466529	80208	SPG11	Hereditary spastic paraplegia (AD, AR, XLD)
chr15:68208278:G>C	chr15:68208278:G>A	NM_017882.3(CLN6):c.798C>T (p.Phe266=)	140319056	595294	54982	CLN6	Neuronal ceroid lipofuscinosis (AD, AR)
chr15:89333589:G>A	chr15:89333589:GGCTGCTGTTGCT>G	NM_002693.3(POLG):c.155_166del (p.Gln52_Gln55del)	761909257	206486	5428	POLG	Progressive sclerosing poliodystrophy (AR)
chr15:90747403:T>A	chr15:90747403:T>C	NM_000057.4(BLM):c.11T>C (p.Val4Ala)	144706057	127473	641	BLM	Bloom syndrome (AR)
chr16:1580831:C>A	chr16:1580831:C>T	NM_014714.4(IFT140):c.1452G>A (p.Thr484=)	914258252	886293	9742	IFT140	Not found
chr16:2054350:C>G	chr16:2054350:C>T	NM_000548.5(TSC2):c.391C>T (p.Pro131Ser)	777398393	1384186	7249	TSC2	Tuberous Sclerosis (AD)
chr16:81927150:C>G	chr16:81927150:C>T	NM_002661.5(PLCG2):c.2486C>T (p.Thr829Ile)	767593863	1177850	5336	PLCG2	Familial Cold Autoinflammatory Syndrome (AD)
chr16:86567937:C>CGGACGCCCCCAA	chr16:86567937:C>T	NM_005251.3(FOXC2):c.602C>T (p.Ala201Val)		2721802	2303	FOXC2	Not found
chr16:88427484:GC>G	chr16:88427484:G>A	NM_001367624.2(ZNF469):c.14G>A (p.Arg5His)	762382027	1702118	84627	ZNF469	Not found
chr16:88429079:G>T	chr16:88429079:G>A	NM_001367624.2(ZNF469):c.1609G>A (p.Val537Met)	184458982	372949	84627	ZNF469	Not found
chr16:88431668:C>G	chr16:88431668:C>A	NM_001367624.2(ZNF469):c.4198C>A (p.Pro1400Thr)	145158875	320917	84627	ZNF469	Not found
chr17:7223136:G>T	chr17:7223136:G>A	NM_000018.4(ACADVL):c.1081G>A (p.Asp361Asn)	1331739604	891329	37	ACADVL	Very long chain acyl-CoA dehydrogenase deficiency (AR)
chr17:7587164:C>T	chr17:7587164:TC>T	NM_004870.4(MPDU1):c.511del (p.Leu171fs)	756471132	523948	9526	MPDU1	Congenital disorder of glycosylation (AR)
chr17:8243035:G>C	chr17:8243035:G>A	NM_025099.6(CTC1):c.147C>T (p.Val49=)	201492796	434855	80169	CTC1	Dyskeratosis congenita (AD, AR, XLD)
chr17:28737901:C>T	chr17:28737901:C>G	NM_178170.3(NEK8):c.972C>G (p.Pro324=)	779393817	1031754	284086	NEK8	Nephronophthisis (AR)
chr17:31227611:G>C	chr17:31227611:G>A	NM_001042492.3(NF1):c.2409+5G>A	763688567	457583	4763	NF1	Neurofibromatosis type 1 (AD)
chr17:31261703:G>A	chr17:31261703:G>C	NM_001042492.3(NF1):c.4578-8G>C	375758486	798947	4763	NF1	Neurofibromatosis type 1 (AD)
chr17:42562674:C>T	chr17:42562674:C>CT	NM_025233.7(COASY):c.53dup (p.Ala19fs)		2079887	80347	COASY	Neurodegeneration with brain iron accumulation (AD, AR)
chr17:43091789:C>A	chr17:43091789:C>T	NM_007294.4(BRCA1):c.3742G>A (p.Ala1248Thr)	2053534351	1063293	672	BRCA1	Hereditary breast ovarian cancer syndrome (AD)
chr17:43092526:T>C	chr17:43092526:T>A	NM_007294.4(BRCA1):c.3005A>T (p.Asn1002Ile)	1555588553	462597	672	BRCA1	Hereditary breast ovarian cancer syndrome (AD)
chr17:43093898:C>CAGACCTTAATCTGTAGTTTAAAATAGTAATGGGCTTCTCTCTT	chr17:43093898:C>A	NM_007294.4(BRCA1):c.1633G>T (p.Val545Leu)	1304908704	1014279	672	BRCA1	Hereditary breast ovarian cancer syndrome (AD)
chr17:44254581:C>G	chr17:44254581:C>T	NM_000342.4(SLC4A1):c.1972G>A (p.Glu658Lys)	75731670	17759	6521	SLC4A1	Hereditary spherocytosis (AD, AR)
chr17:50199907:A>G	chr17:50199907:A>T	NM_000088.4(COL1A1):c.144T>A (p.His48Gln)	374065372	662041	1277	COL1A1	Osteogenesis imperfecta (AD, AR, XLD)
chr17:58703189:G>T	chr17:58703189:G>A	NM_058216.3(RAD51C):c.572-7G>A	1567794083	629079	5889	RAD51C	Fanconi anemia (AR, XLD)
chr17:58724121:A>T	chr17:58724121:A>G	NM_058216.3(RAD51C):c.965+21A>G	752811386	241782	5889	RAD51C	Fanconi anemia (AR, XLD)
chr17:61686018:G>T	chr17:61686018:G>A	NM_032043.3(BRIP1):c.2723C>T (p.Thr908Ile)	786201919	185088	83990	BRIP1	Fanconi anemia (AR, XLD); Familial cancer of breast (AD)
chr17:70175247:G>C	chr17:70175247:G>T	NM_000891.3(KCNJ2):c.208G>T (p.Ala70Ser)	375605948	403977	3759	KCNJ2	Not found
chr17:77402335:A>G	chr17:77402335:AG>CC	NM_001113491.2(SEPTIN9):c.353_354delinsCC (p.Gln118Pro)	1555659856	446761	10801	SEPTIN9	Amyotrophic neuralgia (AD)
chr17:80108387:G>T	chr17:80108387:G>A	NM_000152.5(GAA):c.1053G>A (p.Val351=)	773063199	749265	2548	GAA	Glycogen storage disease, type II (AR)
chr17:80214731:G>C	chr17:80214731:G>A	NM_000199.5(SGSH):c.390C>T (p.Thr130=)	111761143	720232	6448	SGSH	Mucopolysaccharidosis, MPS-III-A (AR)
chr18:2920879:A>T	chr18:2920879:A>G	NM_001375808.2(LPIN2):c.2445T>C (p.Asp815=)	140249737	626132	9663	LPIN2	Majeed syndrome (AR)
chr18:2931252:G>A	chr18:2931252:G>C	NM_001375808.2(LPIN2):c.1456+4C>G	373685201	326638	9663	LPIN2	Majeed syndrome (AR)
chr18:31524463:A>C	chr18:31524463:A>G	NM_001943.5(DSG2):c.706A>G (p.Thr236Ala)	727502985	163203	1829	DSG2	Not found
chr18:46489036:G>C	chr18:46489036:G>A	NM_001384474.1(LOXHD1):c.5985C>T (p.Asp1995=)	559560065	326831	125336	LOXHD1	Not found
chr18:46529184:C>G	chr18:46529184:C>T	NM_001384474.1(LOXHD1):c.4523G>A (p.Arg1508Lys)	199518750	326840	125336	LOXHD1	Not found
chr19:11003402:G>T	chr19:11003402:G>A	NM_003072.5(SMARCA4):c.2001+5G>A	780996751	480555	6597	SMARCA4	Not found
chr19:12891912:C>T	chr19:12891912:C>A	NM_000159.4(GCDH):c.209C>A (p.Thr70Asn)	770537412	763000	2639	GCDH	Glutaric aciduria, type 1 (AR)
chr19:13298820:C>T	chr19:13298820:C>A	NM_001127222.2(CACNA1A):c.2813G>T (p.Gly938Val)	747413278	972075	773	CACNA1A	Episodic ataxia (AD)
chr19:38455260:G>A	chr19:38455260:G>T	NM_000540.3(RYR1):c.1466G>T (p.Cys489Phe)	1472590403	582723	6261	RYR1	Not found
chr19:38473411:C>T	chr19:38473411:C>G	NM_000540.3(RYR1):c.3800C>G (p.Pro1267Arg)	150495044	161370	6261	RYR1	Multiminicore myopathy (AD, AR)
chr19:38485977:G>T	chr19:38485977:G>A	NM_000540.3(RYR1):c.5322G>A (p.Pro1774=)	572516017	478238	6261	RYR1	Not found
chr19:53814980:G>T	chr19:53814980:G>A	NM_144687.4(NLRP12):c.298C>T (p.Pro100Ser)	200813801	330044	91662	NLRP12	Familial Cold Autoinflammatory Syndrome (AD)
chr20:44430237:C>T	chr20:44430237:C>A	NM_175914.5(HNF4A):c.*572C>A	761017274	338444	3172	HNF4A	Maturity onset diabetes mellitus in young (MODY) (AD)
chr20:50892314:G>T	chr20:50892314:G>A	NM_001282531.3(ADNP):c.2400C>T (p.Ile800=)		1790733	23394	ADNP	Not found
chr20:62836340:C>CGCTTTTCCG	chr20:62836340:C>T	NM_001853.4(COL9A3):c.1548+7C>T	373996629	497918	1299	COL9A3	Not found
chr21:46117890:C>CG	chr21:46117890:C>G	NM_001849.4(COL6A2):c.1070C>G (p.Pro357Arg)	199929757	194041	1292	COL6A2	Bethlem myopathy (AD, AR)
chr21:46125898:G>C	chr21:46125898:G>A	NM_001849.4(COL6A2):c.2083G>A (p.Glu695Lys)	377376395	285726	1292	COL6A2	Bethlem myopathy (AD, AR)
chr21:46132386:G>GC	chr21:46132386:G>A	NM_001849.4(COL6A2):c.2894G>A (p.Arg965His)		1933928	1292	COL6A2	Bethlem myopathy (AD, AR)
chr22:28695794:G>T	chr22:28695794:G>A	NM_007194.4(CHEK2):c.1175C>T (p.Ala392Val)	373073383	141136	11200	CHEK2	Hereditary breast ovarian cancer syndrome (AD); Li-Fraumeni syndrome (AD); Familial cancer of breast (AD)
chr22:36294970:C>A	chr22:36294970:C>T	NM_002473.6(MYH9):c.3592G>A (p.Val1198Met)	200732002	1314824	4627	MYH9	Not found
chr22:36294971:G>T	chr22:36294971:G>A	NM_002473.6(MYH9):c.3591C>T (p.Ala1197=)	549408462	501249	4627	MYH9	Not found
chr22:38145538:G>A	chr22:38145538:G>C	NM_003560.4(PLA2G6):c.325C>G (p.His109Asp)	142530390	586316	8398	PLA2G6	Infantile neuroaxonal dystrophy (AR); Neurodegeneration with brain iron accumulation (AD, AR)
chr22:50721819:C>G	chr22:50721819:C>T	NM_001372044.2(SHANK3):c.4211C>T (p.Ser1404Leu)	1464985103	1336998	85358	SHANK3	Not found
chrX:17375909:C>G	chrX:17375909:C>T	NM_001291867.2(NHS):c.152C>T (p.Ala51Val)	727504039	167351	4810	NHS	Nance-Horan syndrome (XLR)
chrX:31323624:C>G	chrX:31323624:C>T	NM_004006.3(DMD):c.9198G>A (p.Ser3066=)	753594128	198319	1756	DMD	Duchenne muscular dystrophy (XLD)
chrX:129562453:C>A	chrX:129562453:C>T	NM_000276.4(OCRL):c.1009C>T (p.Arg337Cys)	137853831	68695	4952	OCRL	Lowe syndrome (XLD)
chrX:136207826:G>A	chrX:136207826:G>C	NM_001159699.2(FHL1):c.414G>C (p.Trp138Cys)	1556639109	497823	2273	FHL1	Not found
